# Supplementary material for: Identification of deleterious and regulatory genomic variations in known asthma loci
Source: Respir Res. 2018 Dec 12;19:248. doi: 10.1186/s12931-018-0953-2 (PMC6292105; doi:10.1186/s12931-018-0953-2)
Supplement: Supplementary file 1 — Table S1. Asthma-associated SNPs from genome-wide association studies. Table S2. Asthma-associated SNPs from candidate gene studies. Table S3. Asthma-associated variants with protein coding annotation. Table S4. Ethnic specific linkage disequilibrium between asthma variants and 1000GP variants. Table S5. Annotation of all variants in linkage disequilibrium with asthma variants. Table S6. Missense variants not predicted to be deleterious in linkage disequilibrium with asthma-associated variants. Table S7. eQTLs within asthma-associated variants. (XLSX 1149 kb) [file 12931_2018_953_MOESM1_ESM.xlsx]

## Sheet: Table S1
Table S1. Asthma-associated SNPs from genome-wide association studies.
ID	Annotation	Reported Gene(s)	Mapped Gene(s)*	Phenotype	P-Value	PubMed ID
rs10022260	upstream_gene_variant	SEC31A	SEC31A	Adult asthma	3e-06	27611488
rs10043228	intron_variant	COMMD10	COMMD10	Asthma or chronic obstructive pulmonary disease	4e-06	24993907
rs1012307	intron_variant	AK057517	LOC101929231	Asthma (sex interaction)	8e-07	24824216
rs10171428	intron_variant	TRPM8	TRPM8	Asthma	3e-06	27611488
rs10197862	downstream_gene_variant	IL1RL1	IL1RL1	Asthma and hay fever	4e-11	24388013
		IL18R1, IL1RL1	IL1RL1	Asthma	2e-06	26620591
rs10508372	intergenic_region	LOC338591	LOC105755953 , LOC101928272	Asthma	2e-15	21804548
rs10519068	intron_variant	RORA	RORA	Asthma	4e-11	27182965
rs10521233	intergenic_region	NR	LOC105371544, LOC107985014	Asthma (childhood onset)	3e-06	22560479
rs10811256	intergenic_region	SMARCA2	LOC105375951, SMARCA2	Asthma (childhood onset)	5e-06	27611488
rs10835689	upstream_gene_variant	MPPED2	LOC105376609	Asthma	9e-07	27611488
rs10957978	intergenic_region	TPD52, ZBTB10	LOC100216346, RNU6-1213P	Asthma	1e-11	27182965
rs10964378	intergenic_region	SLC24A2	SLC24A2	Asthma	5e-06	27611488
rs10970976	intron_variant	ACO1	ACO1	Asthma	4e-06	22561531
rs11000019	intron_variant	PSAP	PSAP	Asthma (childhood onset)	8e-08	23829686
rs1101999	intron_variant	PYHIN1	PYHIN1	Asthma	4e-09	21804549
rs11049300	intergenic_region	PTHLH	PTHLH, LOC105369710	Asthma and hay fever	3e-07	24388013
rs11071559	intron_variant	RORA	RORA	Asthma	1e-07	20860503
rs11078927	intron_variant	GSDMB	GSDMB	Asthma	2e-16	21804549
		GSDMB	GSDMB	Asthma	1e-12	28461288
rs11141597	intergenic_region	intergenic	LOC105376124, GAS1	Asthma (childhood onset)	2e-06	23829686
rs11214966	upstream_gene_variant	C11orf71	NNMT, LOC101928940	Asthma	6e-07	21804549
rs112461602	intron_variant	TRPA1	TRPA1, LOC105375896	Adult asthma	3e-06	27611488
rs114381917	intron_variant	MAGI1	MAGI1	Asthma (childhood onset)	2e-06	27611488
		MAGI1	MAGI1	Asthma	2e-06	27611488
rs114623225	intron_variant	HGC18	HCG18, HCG17	Adult asthma	2e-07	27611488
rs11498342	downstream_gene_variant	LOC399744	SEPT14P10, LOC107984177	Adult asthma	2e-06	27611488
rs115366932	intergenic_region	FLRT2	LOC105370603, RNU6-976P	Asthma	4e-06	27611488
rs116020758	intron_variant	BTNL2	LOC101929163, BTNL2	Adult asthma	3e-06	27611488
		BTNL2	LOC101929163, BTNL2	Asthma	2e-06	27611488
		BTNL2	LOC101929163, BTNL2	Asthma	1e-06	27611488
rs116126524	intron_variant	LRP1B	LRP1B	Asthma (childhood onset)	5e-06	27611488
rs116201499	intergenic_region	ERCC4	SHISA9, LOC105371093	Asthma (childhood onset)	5e-06	27611488
		ERCC4	SHISA9, LOC105371093	Asthma	1e-06	27611488
rs116276540	intron_variant	CSMD3	CSMD3	Asthma	3e-06	27611488
rs11655198	intron_variant	ZPBP2	ZPBP2	Asthma	1e-63	27182965
rs11745587	3_prime_UTR_variant	C5orf56	C5orf56	Asthma	2e-06	22561531
rs11788591	intron_variant	PTGES	PTGES	Asthma	4e-08	27611488
rs11839433	intergenic_region	FGF9	LINC00424, LOC105370108	Asthma (childhood onset)	9e-06	27611488
rs12006110	intergenic_region	CDK5RAP2	LOC105376253, CDK5RAP2	Asthma	3e-06	27611488
rs12105167	intron_variant	FBXO11	LOC105374591	Asthma	3e-06	27611488
rs12413578	intergenic_region	GATA3	LOC105755953, LOC101928272	Asthma	8e-12	27182965
rs12450323	intron_variant	IKZF3	IKZF3	Asthma and hay fever	4e-07	24388013
rs12570188	intron_variant	HPSE2	HPSE2	Asthma (childhood onset)	5e-08	23829686
rs12600053	intergenic_region	CRISPLD2	LOC105371378, CRISPLD2	Asthma (childhood onset)	9e-06	27611488
rs12669009	intergenic_region	GRM3	LOC105375381	Asthma	2e-06	27611488
rs1291183	intergenic_region	YES1	BOLA2P1, LOC441806	Pulmonary function in asthmatics	4e-06	23541324
rs1293767	missense_variant	OAS2	OAS2	Adult asthma	2e-06	27611488
		OAS2	OAS2	Adult asthma	9e-07	27611488
rs1295686	upstream_gene_variant	IL13	IL13	Asthma	1e-07	20860503
		IL13	IL13	Asthma (childhood onset)	2e-06	24241537
rs12984174	upstream_gene_variant	IL12RB1	ARRDC2, LOC440514	Pulmonary function in asthmatics	9e-06	23541324
rs13401339	upstream_gene_variant	TRPM8	TRPM8	Asthma (childhood onset)	9e-06	27611488
rs13408661	intron_variant	IL18R1, IL1RL1	IL1RL1	Asthma	1e-09	23028483
rs13412757	intron_variant	ID2	LINC00299	Asthma	1e-08	27182965
rs1342326	intergenic_region	IL33	RANBP6, GTF3AP1	Asthma	9e-10	20860503
rs141602583	intergenic_region	LOC100287015	LOC105377797, LOC100287015	Asthma (childhood onset)	1e-06	27611488
		LOC100287015	LOC105377797, LOC100287015	Asthma	2e-07	27611488
rs1438673	downstream_gene_variant	WDR36	WDR36, LOC100129099	Asthma and hay fever	3e-11	24388013
rs144829310	intergenic_region	RANBP6, IL33	GTF3AP1, IL33	Asthma	1e-31	27182965
rs147089311	intergenic_variant	HCG26	LOC102725068	Adult asthma	3e-06	27611488
rs1530572	intergenic_region	MIR3679	NCKAP5, LOC105373627	Asthma (childhood onset)	8e-06	27611488
rs1588265	intron_variant	PDE4D	PDE4D	Asthma	3e-08	19426955
rs1691562	intergenic_region	CSRP2	CSRP2, LOC727803	Adult asthma	2e-06	27611488
rs16929097	intergenic_region	intergenic	RNU2-47P, TYRP1	Asthma (childhood onset)	8e-09	23829686
rs16984547	downstream_gene_variant	ZNF665	ZNF665	Asthma	4e-06	22561531
rs1701704	upstream_gene_variant	IKZF4	IKZF4, LOC105369781	Asthma	2e-13	21804548
rs17033506	intergenic_region	intergenic	LOC101928135, ARPP21	Asthma (childhood onset)	4e-07	23829686
rs17036023	intron_variant	IGSF3	IGSF3	Asthma (childhood onset)	5e-06	23829686
rs17161791	intergenic_region	intergenic	RPL9P19, GAPDHP68	Pulmonary function in asthmatics	2e-06	25221879
rs17218161	intergenic_region	intergenic	SRIP1, LOC105377671	Asthma (childhood onset)	2e-08	23829686
rs1723018	upstream_gene_variant	CD247	CD247	Asthma	1e-08	27182965
rs17277929	3_prime_UTR_variant	IPCEF1	IPCEF1, OPRM1	Asthma (childhood onset)	8e-06	27611488
rs17294280	intron_variant	SMAD3	SMAD3	Asthma and hay fever	4e-09	24388013
rs17446324	intron_variant	SEMA3E	SEMA3E	Asthma (childhood onset)	5e-06	27142222
rs17525472	upstream_gene_variant	SCG3	LOC105370816, SCG3	Asthma	2e-06	20159242
rs17605016	intron_variant	FAM19A2	FAM19A2	Asthma and hay fever	2e-06	24388013
rs17642749	intergenic_region	RAB11FIP2	LOC102724627, LOC105378504	Asthma (sex interaction)	4e-07	24824216
rs1776883	upstream_gene_variant	GRM4, HGMA1	GRM4, KRT18P9	Asthma (childhood onset)	7e-06	27611488
		GRM4, HGMA1	GRM4, KRT18P9	Asthma	5e-09	27611488
rs1837253	upstream_gene_variant	TSLP	LOC105379121, TSLP	Asthma	1e-14	21804549
		TSLP	LOC105379121, TSLP	Asthma	1e-16	21804548
		TSLP	LOC105379121, TSLP	Asthma and hay fever	1e-09	24388013
		SLC25A46, TSLP	LOC105379121, TSLP	Asthma	3e-31	27182965
		TLSP	LOC105379121, TSLP	Asthma	7e-08	27611488
		TSLP	LOC105379121, TSLP	Asthma	4e-07	27611488
rs188887209	intron_variant	PDS5B	PDS5B	Asthma	4e-06	27611488
rs191386225	intergenic_region	MIR873	ME2P1, LINC01242	Asthma	3e-06	27611488
rs200634877	intron_variant	NDFIP1	NDFIP1	Asthma	3e-08	27182965
rs202011557	intergenic_region	IL1RL2, IL1RL1	FAM183DP, IL1RL1	Asthma	5e-31	27182965
rs2040704	downstream_gene_variant	RAD50	RAD50, LOC101927761	Asthma	2e-07	27611488
rs204993	upstream_gene_variant	PBX2	PBX2	Asthma	2e-15	21804548
rs2069408	upstream_gene_variant	CDK2	CDK2	Asthma	1e-10	21804548
rs2073643	upstream_gene_variant	SLC22A5	SLC22A5	Asthma	2e-07	20860503
rs2147959	upstream_gene_variant	HIST3H2A	RPL23AP15, HIST3H2A	Adult asthma	1e-07	27611488
		HIST3H2A	RPL23AP15, HIST3H2A	Adult asthma	7e-08	27611488
rs2244012	intron_variant	RAD50	RAD50	Asthma	3e-07	20159242
		RAD50	RAD50	Asthma	2e-16	27182965
rs2284033	upstream_gene_variant	IL2RB	IL2RB	Asthma	1e-08	20860503
rs2290400	upstream_gene_variant	GSDMA, GSDMB, CRKRS, ORMDL3, PERLD1, IKZF3, PNMT	GSDMB	Bronchial hyperresponsiveness in asthma	3e-20	27439200
rs2304725	synonymous_variant	SLC6A11	SLC6A11	Pulmonary function in asthmatics	3e-06	25221879
rs2305480	missense_variant	GSDMB	GSDMB	Asthma	1e-07	20860503
		GSDMB	GSDMB	Asthma (childhood onset)	6e-23	24241537
rs2353275	upstream_gene_variant	GRID1	GRID1	Asthma (childhood onset)	2e-07	27611488
		GRID1	GRID1	Asthma (childhood onset)	8e-06	27611488
		GRID1	GRID1	Asthma	5e-06	27611488
rs2373794	intron_variant	SLC8A1	SLC8A1, SLC8A1-AS1	Asthma	5e-06	27611488
rs2378383	intergenic_region	TLE4, CHCHD9	CHCHD2P9, LOC102723932	Asthma (childhood onset)	7e-07	19714205
rs2381416	upstream_gene_variant	IL33	RANBP6, GTF3AP1	Asthma	2e-12	21804549
rs2428494	upstream_gene_variant	HLA-C, MICA	HLA-B	Asthma	1e-16	27182965
rs2431345	intergenic_region	CSNK1G3	KRT18P16, LINC01170	Adult asthma	1e-06	27611488
rs2473967	intergenic_region	intergenic	LOC105377956, LOC105377953	Asthma (childhood onset)	2e-06	23829686
rs2502757	downstream_gene_variant	SARDH	SARDH	Asthma	5e-06	27611488
rs2544523	intergenic_region	MYCN, DDX1	LOC101926966, RNU5E-7P	Asthma or chronic obstructive pulmonary disease	1e-06	24993907
rs2549003	upstream_gene_variant	IRF1, SLC22A4	IRF1, IL5	Asthma (sex interaction)	9e-07	24824216
rs2675724	intergenic_region	C6orf118	LOC105378111, C6orf118	Asthma (sex interaction)	2e-07	24824216
rs2705520	intron_variant	ATG3	ATG3	Asthma (childhood onset)	2e-06	23829686
rs2786098	upstream_gene_variant	CRB1, DENND1B	CRB1	Asthma	2e-13	20032318
		DENND1B, CRB1	CRB1	Asthma	9e-11	20032318
rs2856328	intron_variant	ETV6	ETV6	Asthma	4e-06	27611488
rs3001426	upstream_gene_variant	STAT6, LRP1	STAT6, LRP1	Asthma	1e-10	27182965
rs3019885	upstream_gene_variant	SLC30A8	SLC30A8	Asthma	5e-13	21814517
rs3095318	missense_variant	PSORS1C1	PSORS1C1, CDSN	Adult asthma	2e-11	27611488
		PSORS1C1	PSORS1C1, CDSN	Adult asthma	7e-08	27611488
rs3104367	upstream_gene_variant	HLA-DRB5, HLA-DQA1	HLA-DRB1, LOC107986589	Asthma	1e-40	27182965
rs3117098	downstream_gene_variant	BTNL2	HCG23, LOC101929163	Asthma	5e-12	21804548
rs3119939	intergenic_region	PCDH20	LOC105370234, LINC00376	Asthma	8e-06	21907864
rs3129890	downstream_gene_variant	HLA-DRA	HLA-DRA, HLA-DRB9	Asthma	5e-13	21804548
rs3129943	intron_variant	C6orf10	LOC101929163, C6orf10	Asthma	3e-15	21804548
rs34290285	upstream_gene_variant	D2HGDH	D2HGDH	Asthma	2e-15	27182965
rs343496	downstream_gene_variant	RANBP6	RANBP6, GTF3AP1	Asthma and hay fever	2e-06	24388013
rs347412	upstream_gene_variant	DGKH	DGKH	Pulmonary function in asthmatics	1e-06	25221879
rs35083325	intron_variant	FMNL2	FMNL2	Asthma (childhood onset)	3e-06	27611488
rs35141484	synonymous_variant	KLHL5	LOC105374418, KLHL5	Asthma (childhood onset)	3e-07	23829686
rs36080042	intron_variant	REEP3	LOC107984238	Asthma (childhood onset)	1e-07	27611488
		REEP3	LOC107984238	Asthma	5e-08	27611488
rs3741578	3_prime_UTR_variant	ZBTB39	ZBTB39	Asthma	1e-06	27611488
rs3771166	intron_variant	IL18R1	IL18R1	Asthma	3e-09	20860503
rs3771180	5_prime_UTR_variant	IL1RL1	IL1RL1	Asthma	2e-15	21804549
rs3784099	intron_variant	RAD51B	RAD51B	Asthma	2e-08	27182965
rs3784143	intron_variant	KIAA0247	SUSD6	Asthma	8e-06	27611488
rs3805236	upstream_gene_variant	GAB1	GAB1	Asthma	7e-08	21804548
rs3853750	intergenic_region	SLC25A46	SLC25A46, BCLAF1P1	Asthma and hay fever	2e-07	24388013
rs3894194	missense_variant	GSDMA	GSDMA	Asthma	5e-09	20860503
		GSDMA	GSDMA	Asthma (childhood onset)	3e-21	24241537
rs404860	upstream_gene_variant	NOTCH4	NOTCH4	Asthma	4e-23	21804548
rs4129267	upstream_gene_variant	IL6R	IL6R	Asthma	2e-08	21907864
rs41295115	intergenic_region	RBM17, IL2RA	RPL32P23, RBM17	Asthma and hay fever	5e-07	24388013
rs4233366	3_prime_UTR_variant	B4GALT3, ADAMTS4	PPOX, ADAMTS4	Asthma	5e-15	27182965
rs4290604	intergenic_region	COPS8	LOC105373952, LOC105373953	Asthma	8e-06	27611488
rs4645904	upstream_gene_variant	BAX	BAX, FTL	Asthma	8e-06	27611488
rs4658627	upstream_gene_variant	C1orf100	LOC105373262, LOC107985371	Asthma (childhood onset)	6e-06	22560479
rs4673397	intron_variant	PIKFYVE	PIKFYVE	Adult asthma	3e-06	27611488
rs4673659	intron_variant	ERBB4	ERBB4	Asthma (sex interaction)	9e-07	24824216
rs4752066	intron_variant	EMX2	LOC105378502, EMX2OS	Pulmonary function in asthmatics	6e-07	23541324
rs4794820	downstream_gene_variant	ORMDL3	LRRC3C	Asthma	1e-08	22561531
rs4795397	upstream_gene_variant	ZPBP2, GSDMB, ORMDL3	IKZF3, ZPBP2	Asthma	4e-12	28461288
rs4815617	upstream_gene_variant	KIAA1271	AP5S1, MAVS	Asthma	8e-06	20159242
rs4833095	missense_variant	TLR1	TLR1	Asthma and hay fever	5e-12	24388013
rs4845783	downstream_gene_variant	CRCT1	CRCT1, LCE3E	Asthma	6e-06	21804549
rs4957798	intron_variant	FER	FER	Asthma (childhood onset)	3e-06	27611488
		FER	FER	Asthma (childhood onset)	7e-06	27611488
		FER	FER	Asthma	1e-06	27611488
rs559389	downstream_gene_variant	intergenic	FOLR1P1, FOLR3P1	Pulmonary function in asthmatics	9e-06	25221879
rs56375023	intron_variant	SMAD3	SMAD3	Asthma	2e-21	27182965
rs5743618	missense_variant	TLR1	TLR1	Asthma	4e-11	27182965
rs57728637	intergenic_region	GRIN3A	LOC105376188, LOC105376190	Asthma	2e-06	27611488
rs578196	intron_variant	SGCG	SGCG	Asthma	7e-06	27611488
rs58354223	upstream_gene_variant	PDGFRA	LOC100129728, RPL21P44	Adult asthma	1e-06	27611488
		PDGFRA	LOC100129728, RPL21P44	Asthma	1e-06	27611488
rs58521088	intron_variant	BACH2	BACH2	Asthma	7e-11	27182965
rs58667	upstream_gene_variant	UPK3A	KIAA0930, RPS10P31	Pulmonary function in asthmatics	4e-07	23541324
rs59568570	upstream_gene_variant	CYTH3	CYTH3, FAM220A	Asthma	9e-06	27611488
rs6054973	intergenic_region	intergenic	MIR8062, RN7SL547P	Asthma (childhood onset)	1e-07	23829686
rs62026376	intron_variant	CLEC16A	LOC105371081, CLEC16A	Asthma and hay fever	1e-08	24388013
rs62026377	intron_variant	CLEC16A	CLEC16A	Asthma	9e-06	27611488
rs62067034	non_coding_transcript_exon_variant	GSDMB	GSDMB	Asthma (childhood onset)	3e-06	27611488
		GSDMB	GSDMB	Asthma (childhood onset)	5e-06	27611488
rs62344088	intron_variant	PLEKHG4B	PLEKHG4B	Asthma (childhood onset)	1e-06	27611488
		PLEKHG4B	PLEKHG4B	Asthma (childhood onset)	8e-06	27611488
rs6456042	intergenic_region	T	GAPDHP72, T	Asthma	6e-06	22538805
rs646356	missense_variant	HEATR8	MROH7-TTC4, MROH7	Adult asthma	2e-06	27611488
		HEATR8	MROH7-TTC4, MROH7	Adult asthma	9e-07	27611488
rs6503525	upstream_gene_variant	ORMDL3	LRRC3C	Asthma	5e-07	21150878
rs6517368	intron_variant	SIM2	LOC105369308	Asthma and hay fever	2e-06	24388013
rs660498	intergenic_region	PTCHD3	PTCHD3, RAB18	Asthma (childhood onset)	2e-07	27142222
rs662064	intron_variant	PEX14	PEX14	Asthma	3e-08	27182965
rs6683383	upstream_gene_variant	ADORA1	ADORA1	Asthma	1e-08	27182965
rs6691738	downstream_gene_variant	TNFSF18, TNFSF4	GOT2P2, TNFSF4	Asthma	3e-08	27182965
rs6721181	intron_variant	intergenic	THUMPD2, SLC8A1-AS1	Asthma (childhood onset)	6e-07	23829686
rs6761859	intergenic_region	CDCA7	CDCA7, LOC100130171	Asthma	4e-06	27611488
rs6763931	upstream_gene_variant	ZBTB38	ZBTB38	Pulmonary function in asthmatics	4e-06	25221879
rs67731056	intron_variant	INSR	INSR	Asthma (childhood onset)	7e-06	27142222
rs6867913	intergenic_region	NDFIP1	MRPL11P2, LOC105378204	Asthma	4e-06	22561531
rs6871536	downstream_gene_variant	RAD50	LOC101927761, RAD50	Asthma (childhood onset)	8e-07	24241537
rs6872411	intergenic_region	ZNF608	LOC107986391, LOC105379158	Asthma (childhood onset)	7e-06	27611488
rs6907629	downstream_gene_variant	GPR31	CCR6, GPR31	Asthma (childhood onset)	6e-06	27611488
rs6959584	3_prime_UTR_variant	CDHR3	CDHR3	Asthma	2e-08	27182965
rs6967330	missense_variant	CDHR3	CDHR3	Asthma (childhood onset)	3e-14	24241537
rs6982751	intron_variant	XKR6	XKR6	Asthma and hay fever	4e-07	24388013
rs7009110	intergenic_region	ZBTB10	LOC100216346, RNU6-1213P	Asthma and hay fever	4e-09	24388013
rs7095944	downstream_gene_variant	LHPP	LHPP, LOC105378539	Asthma	8e-06	27611488
rs7104956	upstream_gene_variant	AP2A2	AP2A2	Adult asthma	2e-07	27611488
rs7130588	intergenic_region	LRRC32	C11orf30, LOC101928813	Asthma	2e-08	21907864
rs7169793	intergenic_region	WDR72	UNC13C	Asthma	1e-06	27611488
rs7203459	intron_variant	CLEC16A	CLEC16A	Asthma	4e-15	27182965
rs7212938	missense_variant	GSDMA	GSDMA	Asthma and hay fever	4e-10	24388013
rs7216389	upstream_gene_variant	ORMDL3	GSDMB	Asthma	9e-11	17611496
rs72699186	intergenic_region	IL33	RANBP6, GTF3AP1	Asthma and hay fever	2e-09	24388013
rs72721168	intergenic_region	EQTN, TEK, MOB3B	EQTN, MOB3B	Adult asthma	3e-07	27611488
		EQTN, TEK, MOB3B	EQTN, MOB3B	Adult asthma	2e-06	27611488
		MOB3B, EQTN, TEK	EQTN, MOB3B	Asthma	7e-10	27611488
		EQTN, TEK, MOB3B	EQTN, MOB3B	Asthma	2e-08	27611488
rs72766477	intergenic_region	EDIL3	LOC105379059, LOC100289244	Asthma and hay fever	5e-07	24388013
rs7281353	intron_variant	NCRNA00317	LINC01425	Asthma (childhood onset)	8e-06	27611488
		NCRNA00317	LINC01425	Asthma	6e-07	27611488
rs73196739	upstream_gene_variant	LPP	LPP	Asthma	7e-09	27182965
rs7328278	intron_variant	NR	DCLK1	Asthma (childhood onset)	3e-06	22560479
rs74106266	upstream_gene_variant	TMTC2	LOC107984487, TMTC2	Adult asthma	2e-06	27611488
rs744910	intron_variant	SMAD3	SMAD3	Asthma	4e-09	20860503
rs7521681	upstream_gene_variant	VAV3	VAV3	Asthma and hay fever	7e-07	24388013
rs7527074	intron_variant	XPR1	XPR1	Asthma (childhood onset)	9e-06	23829686
rs75446656	intron_variant	JMJD1C	JMJD1C	Asthma (childhood onset)	5e-07	27611488
		JMJD1C	JMJD1C	Asthma	4e-08	27611488
rs76043829	upstream_gene_variant	TNS1	TNS1	Asthma and hay fever	6e-07	24388013
rs7686660	intron_variant	LOC729675	LOC100287014, LOC105377623	Asthma	2e-12	21804548
rs7770848	intergenic_region	intergenic	LOC101929770	Asthma (childhood onset)	2e-07	23829686
rs7775228	intergenic_region	HLA-DQB1	HLA-DQB1, MTCO3P1	Asthma	5e-15	21804548
rs77829948	intron_variant	KIF16B	KIF16B	Asthma	1e-06	27611488
rs77960860	intron_variant	CLSTN2	CLSTN2	Asthma	2e-06	27611488
rs7807274	intron_variant	MKLN1	MKLN1	Asthma (childhood onset)	4e-06	23829686
rs7830057	intergenic_region	MIR4471	LOC105375670	Asthma	9e-06	27611488
rs78558203	intron_variant	ZIC4	LOC107986139	Adult asthma	4e-06	27611488
rs7922491	intron_variant	PRKG1	PRKG1	Asthma	5e-07	21907864
rs7927044	intergenic_region	NR	LOC107984373, LOC387820	Asthma (childhood onset)	7e-09	22560479
rs7936323	intergenic_region	C11orf30, LRRC32	C11orf30, LOC101928813	Asthma	1e-16	27182965
rs886448	intron_variant	intergenic	LOC107986777	Asthma (childhood onset)	7e-08	23829686
rs907092	synonymous_variant	GRB7, IKZF3	IKZF3	Asthma	1e-12	28461288
rs9268516	upstream_gene_variant	HLA-DRA, BTNL2	BTNL2, HLA-DRA	Asthma	1e-08	23028483
rs9272346	upstream_gene_variant	HLA-DQA1	HLA-DRB1, LOC107986589	Asthma	2e-08	23181788
rs9273349	upstream_gene_variant	HLA-DQ	HLA-DQA1, HLA-DQB1	Asthma	7e-14	20860503
rs9273373	upstream_gene_variant	HLA-DQB1	HLA-DQA1, HLA-DQB1	Asthma and hay fever	4e-14	24388013
rs9275698	downstream_gene_variant	HLA-DQA2	LOC102725019, HLA-DQA2	Asthma	5e-12	21804548
rs928413	upstream_gene_variant	IL33	GTF3AP1, IL33	Asthma (childhood onset)	9e-13	24241537
rs9297216	downstream_gene_variant	intergenic	LOC105379365	Asthma (childhood onset)	1e-06	23829686
rs9366309	intron_variant	intergenic	LOC105374959	Pulmonary function in asthmatics	7e-06	25221879
rs9390491	upstream_gene_variant	SAMD5	SAMD5	Asthma	9e-06	27611488
rs9486080	intergenic_region	PREP	PREP, LOC105377921	Asthma	7e-06	27611488
rs9500927	intergenic_region	HLA-DOA	BRD2, HLA-DOA	Asthma	4e-09	21804548
rs9534578	intergenic_region	GNG5P5	LOC105370195	Asthma or chronic obstructive pulmonary disease	2e-07	24993907
rs9620247	intergenic_region	BCR	LOC102724679	Asthma	4e-07	27611488
rs9807989	upstream_gene_variant	IL18R1, IL1R1	IL1RL1, IL18R1	Asthma	6e-08	22561531
rs9815663	intron_variant	IL5RA	LOC100130207	Asthma (childhood onset)	2e-08	22560479
rs9823506	intron_variant	ABI3BP	ABI3BP	Asthma (childhood onset)	6e-08	23829686
rs9846423	intron_variant	ZNF80	LOC107986115, ZNF80	Asthma (childhood onset)	8e-08	27611488
		ZNF80	LOC107986115, ZNF80	Asthma (childhood onset)	7e-07	27611488
rs9866261	intron_variant	ADAMTS9	ADAMTS9	Asthma	1e-07	26620591
rs987870	upstream_gene_variant	HLA, DPB1	HLA-DPA1	Asthma	2e-10	21814517
rs9883878	intergenic_region	intergenic	LOC105374234, LOC107986155	Asthma (childhood onset)	1e-06	23829686
rs9895098	3_prime_UTR_variant	RAP1GAP2	RAP1GAP2	Asthma (sex interaction)	3e-07	24824216
rs9923856	intron_variant	CLEC16A	CLEC16A	Adult asthma	6e-07	27611488
Definition of abbreviations: SNP = single nucleotide polymorphism
*Mapped by the National Human Genome Research Institute-European Bioinformatics Institute GWAS Catalog

## Sheet: Table S2
Table S2. Asthma-associated SNPs from candidate gene studies.
ID	Annotation	Reported Gene	P-value	Phenotype	PubMed ID
rs2280089	intron_variant	ADAM33	0.04	Asthma	15208587
rs2280090	missense_variant	ADAM33	0.008	Asthma	22871616
rs2280091	missense_variant	ADAM33	0.0013	Asthma	22871616
rs2280092	upstream_gene_variant	ADAM33	0.01	Asthma	12110844
rs2787094	3_prime_UTR_variant	ADAM33	0.0001	Asthma	18778489
rs2853209	upstream_gene_variant	ADAM33	0.012	Asthma	16650044
rs3918395	downstream_gene_variant	ADAM33	0.0116	Asthma	12110844
rs3918396	missense_variant	ADAM33	0.02	Asthma	12110844
rs44707	intron_variant	ADAM33	0.038	Asthma	16650044
rs511898	upstream_gene_variant	ADAM33	0.0048	Asthma	14720258
rs528557	synonymous_variant	ADAM33	0.0041	Asthma	12110844
rs543749	intron_variant	ADAM33	0.0105	Asthma	12110844
rs574174	intron_variant	ADAM33	0.02	Asthma	12110844
rs612709	upstream_gene_variant	ADAM33	0.0001	Asthma	18778489
rs628977	intron_variant	ADAM33	0.043	Asthma	16839403
rs1042713	missense_variant	ADRB2	0.006	Asthma	25111792
rs1042714	missense_variant	ADRB2	0.014	Asthma	25111792
rs10507391	upstream_gene_variant	ALOX5AP	0.018	Asthma	18547289
rs9315050	intron_variant	ALOX5AP	0.007	Asthma	18547289
rs3759757	intron_variant	ARG2	0.018	Asthma	16387594
rs6573788	intron_variant	ARG2	0.007	Asthma	16387594
rs10767664	upstream_gene_variant	BDNF	0.0017	Asthma	25649076
rs11030100	3_prime_UTR_variant	BDNF	0.05	Asthma	19895626
rs11030101	5_prime_UTR_variant	BDNF	0.009	Asthma	19895626
rs13306221	upstream_gene_variant	BDNF	0.038	Asthma	23461616
rs6265	missense_variant	BDNF	0.0007	Asthma (childhood)	26662416
rs1129844	missense_variant	CCL11	0.006	Asthma	17845580
rs1024611	upstream_gene_variant	CCL2	0.0016	Asthma	18615095
rs2302004	intron_variant	CCL24	0.0001	Asthma	15207712
rs2302005	intron_variant	CCL24	0.018	Asthma	15207712
rs2302009	3_prime_UTR_variant	CCL26	0.003	Asthma	15207712
rs2107538	5_prime_UTR_variant	CCL5	0.001	Asthma	24963658
rs2280788	intron_variant	CCL5	0.031	Asthma (later onset)	23267209
rs2569191	upstream_gene_variant	CD14	0.001	Asthma (atopic)	26475135
rs2569190	5_prime_UTR_variant	CD14	0.002	Asthma	18312481
rs4914	synonymous_variant	CD14	0.042	Asthma	18774388
rs9851461	downstream_gene_variant	CD200	9.4e-09	Inactive/mild nonallergic asthma	24311777
rs6435203	intergenic_region	CD28	0.049	Asthma	19852851
rs2282290	upstream_gene_variant	CHIA	0.0001	Asthma (atopic)	18602573
rs3806448	upstream_gene_variant	CHIA	1e-05	Asthma (atopic)	18602573
rs3818822	missense_variant	CHIA	0.0031	Asthma	16179638
rs2734698	intron_variant	CLCA1	0.0032	Severe Asthma	15318163
rs1800875	upstream_gene_variant	CMA1	0.01	Asthma (childhood, bronchial)	18973102
rs25882	missense_variant	CSF2	0.004	Asthma (atopic)	10400873
rs231775	missense_variant	CTLA4	0.008	Asthma	26064199
rs5742909	upstream_gene_variant	CTLA4	0.037	Asthma Severity	12114354
rs2669849	intron_variant	CX3CR1	0.002	Asthma	17082760
rs3732378	missense_variant	CX3CR1	0.001	Asthma	17082760
rs3732379	missense_variant	CX3CR1	0.002	Asthma	17082760
rs938203	intron_variant	CX3CR1	0.001	Asthma	17082760
rs2248137	upstream_gene_variant	CYP24A1	0.0256	Asthma	16600026
rs2248359	upstream_gene_variant	CYP24A1	0.032	Asthma	19852851
rs2296241	synonymous_variant	CYP24A1	0.0046	Asthma	16600026
rs8124792	downstream_gene_variant	CYP24A1	0.03	Asthma	19852851
rs10766197	upstream_gene_variant	CYP2R1	0.044	Asthma	21613960
rs11023374	intron_variant	CYP2R1	0.017	Asthma	19852851
rs320995	synonymous_variant	CYSLTR1	0.003	Asthma Severity	19080797
rs41347648	missense_variant	CYSLTR2	0.003	Asthma	15475736
rs2814778	5_prime_UTR_variant	DARC	0.042	Asthma	18827265
rs10192393	intron_variant	DPP10	0.0067	Asthma	19951440
rs13011555	intron_variant	DPP10	0.014	Asthma	19237393
rs13392783	upstream_gene_variant	DPP10	0.007	Asthma	19237393
rs1476046	intron_variant	EDN1	0.0291	Asthma	17960156
rs1629862	intron_variant	EDN1	0.008	Asthma	17960156
rs1800541	upstream_gene_variant	EDN1	0.021	Asthma	17960156
rs2071942	intron_variant	EDN1	0.044	Asthma	11668616
rs5369	synonymous_variant	EDN1	0.0041	Asthma	17960156
rs5370	missense_variant	EDN1	0.0017	Asthma	17960156
rs9369217	intergenic_region	EDN1	0.016	Asthma	19247692
rs4982958	intergenic_region	FLG	0.000304	Asthma	22545103
rs1379928	upstream_gene_variant	GPR154	0.0006	Asthma	17702965
rs2609234	intron_variant	GPR154	0.001	Asthma	17702965
rs324396	upstream_gene_variant	GPR154	0.027	Asthma	15764725
rs714588	upstream_gene_variant	GPR154	0.01	Asthma	17702965
rs740347	intron_variant	GPR154	0.022	Asthma	15764725
rs1736935	upstream_gene_variant	HLA-G	0.043	Asthma	19951440
rs1801105	missense_variant	HMNT	0.048	Asthma	21040557
rs2069718	intron_variant	IFNG	0.0216	Asthma	22192168
rs2430561	intron_variant	IFNG	0.0001	Asthma	25345302
rs1800871	upstream_gene_variant	IL10	0.012	Asthma	19852851
rs1800872	upstream_gene_variant	IL10	0.016	Asthma	19852851
rs1800895	upstream_gene_variant	IL10	0.0039	Asthma	16600026
rs1800896	upstream_gene_variant	IL10	0.014	Asthma	19852851
rs3024490	upstream_gene_variant	IL10	0.016	Asthma	19852851
rs4844553	intergenic_region	IL10	0.036	Asthma	19852851
rs2546890	upstream_gene_variant	IL12B	0.0236	Asthma	16600026
rs2853694	downstream_gene_variant	IL12B	0.02	Asthma	16600026
rs3181216	intron_variant	IL12B	0.013	Asthma	16600026
rs3212227	3_prime_UTR_variant	IL12B	0.036	Asthma	21513752
rs3819024	upstream_gene_variant	IL17A	1e-05	Asthma	26300019
rs4711998	upstream_gene_variant	IL17A	0.03	Asthma	26300019
rs8193036	upstream_gene_variant	IL17A	0.007	Asthma	27007832
rs187238	upstream_gene_variant	IL18	0.024	Asthma (atopic)	16433859
rs1946518	upstream_gene_variant	IL18	0.006	Asthma	21611751
rs549908	synonymous_variant	IL18	0.01	Asthma	12911784
rs5744247	upstream_gene_variant	IL18	0.0034	Asthma Severity	19745201
rs2070874	5_prime_UTR_variant	IL4	0.019	Asthma	16313681
rs2227284	intron_variant	IL4	0.001	Asthma	25747600
rs2243248	upstream_gene_variant	IL4	0.008	Asthma	21387019
rs2243250	upstream_gene_variant	IL4	0.008	Asthma	21387019
rs1805010	missense_variant	IL4R	0.032	Asthma Severity	19796199
rs1805011	missense_variant	IL4R	0.000307	Asthma	17823973
rs1805012	missense_variant	IL4R	0.000307	Asthma	17823973
rs1805015	missense_variant	IL4R	0.000307	Asthma	17823973
rs2234898	synonymous_variant	IL4R	0.000307	Asthma	17823973
rs2234900	synonymous_variant	IL4R	0.000307	Asthma	17823973
rs2069832	upstream_gene_variant	IL6	0.001	Asthma (atopic)	25994869
rs2227306	intron_variant	IL8	0.011	Asthma (bronchial)	16503988
rs2278206	missense_variant	INPP4A	6e-05	Asthma (atopic)	18187694
rs10716217	intron_variant	IRAK3	0.015	Asthma (atopic)	22070913
rs11465955	intron_variant	IRAK3	0.001	Asthma (early-onset persistent)	17503328
rs1152908	upstream_gene_variant	IRAK3	0.015	Asthma (atopic)	22070913
rs1152916	intron_variant	IRAK3	0.043	Asthma (atopic)	22070913
rs1168774	intron_variant	IRAK3	0.014	Asthma (atopic)	22070913
rs1370127	intron_variant	IRAK3	0.022	Asthma (atopic)	22070913
rs1370128	intron_variant	IRAK3	0.0017	Asthma (early-onset persistent)	17503328
rs1623665	intron_variant	IRAK3	0.023	Asthma (atopic)	22070913
rs1624395	intron_variant	IRAK3	0.0016	Asthma (early-onset persistent)	17503328
rs1732877	intron_variant	IRAK3	0.008	Asthma (atopic)	22070913
rs1821777	intron_variant	IRAK3	0.0011	Asthma (early-onset persistent)	17503328
rs1882200	intron_variant	IRAK3	0.0022	Asthma (early-onset persistent)	17503328
rs2293657	intron_variant	IRAK3	0.0022	Asthma (early-onset persistent)	17503328
rs4762088	3_prime_UTR_variant	IRAK3	0.048	Asthma (atopic)	22070913
rs56156535	intron_variant	IRAK3	0.046	Asthma (atopic)	22070913
rs3809865	3_prime_UTR_variant	ITGB3	0.004	Asthma (childhood)	23451109
rs4634	synonymous_variant	ITGB3	0.044	Asthma (childhood)	17556058
rs5918	missense_variant	ITGB3	0.034	Asthma (childhood)	17556058
rs2021590	intergenic_region	LTA	0.001	Asthma	15969671
rs17525488	5_prime_UTR_variant	LTA4H	0.007	Asthma	20067482
rs1978331	upstream_gene_variant	LTA4H	0.036	Asthma	18547289
rs2540493	upstream_gene_variant	LTA4H	0.05	Asthma	20067482
rs3776944	upstream_gene_variant	LTC4S	0.0004	Asthma (atopic)	22722751
rs652438	intron_variant	MMP12	0.05	Asthma	23075521
rs17577	missense_variant	MMP9	0.001	Asthma (childhood)	23639553
rs2274755	splice_region_variant&intron_variant	MMP9	0.001	Asthma (childhood)	23639553
rs2664538	missense_variant	MMP9	0.011	Asthma (childhood, non-atopic)	20181264
rs1926736	missense_variant	MRC1	0.011	Asthma	19902202
rs2253120	synonymous_variant	MRC1	0.004	Asthma	19902202
rs2477664	synonymous_variant	MRC1	0.022	Asthma	19902202
rs692527	intron_variant	MRC1	0.001	Asthma	19902202
rs1441586	5_prime_UTR_variant	MS4A2	0.001	Asthma	24838642
rs569108	missense_variant	MS4A2	0.00386	Asthma (childhood)	26613553
rs77820417	intron_variant	MYLK	1.57e-07	Asthma	26025125
rs78442149	intron_variant	MYLK	2.78e-06	Asthma	26025125
rs9840993	missense_variant	MYLK	0.037	Asthma (severe)	17266121
rs9844173	downstream_gene_variant	MYLK	0.000118	Asthma	26025125
rs1208	missense_variant	NAT2	0.0044	Asthma (atopic)	19608015
rs1799929	synonymous_variant	NAT2	0.0044	Asthma (atopic)	19608015
rs1799930	missense_variant	NAT2	8e-05	Asthma (atopic)	19608015
rs6330	missense_variant	NGF	0.011	Asthma (boys)	22468730
rs2075822	upstream_gene_variant	NOD1	0.024	Asthma	15990792
rs2907748	intron_variant	NOD1	0.015	Asthma	15990792
rs2907749	intron_variant	NOD1	0.011	Asthma	15990792
rs2975632	intron_variant	NOD1	0.036	Asthma	15990792
rs5065	stop_lost	NPPA	0.0001	Asthma	18294255
rs5067	intron_variant	NPPA	0.009	Asthma	18294255
rs1800566	missense_variant	NQO1	0.0001	Asthma	19591959
rs10052957	upstream_gene_variant	NR3C1	0.011	Asthma Severity	23407653
rs6195	missense_variant	NR3C1	0.04	Asthma	22469783
rs614251	upstream_gene_variant	OPN3	0.0001	Asthma	18344558
rs1051931	missense_variant	PAFAH	0.003	Asthma	10733466
rs1805018	missense_variant	PAFAH	0.008	Asthma (atopic)	10733466
rs10063472	upstream_gene_variant	PCDH1	0.0058	Asthma (early transient)	23988763
rs11167761	downstream_gene_variant	PCDH1	0.037	Asthma (non-atopic)	23050600
rs2974704	intergenic_region	PCDH1	0.032	Asthma (non-atopic)	23050600
rs7719391	downstream_gene_variant	PCDH1	0.039	Asthma	23050600
rs1033700	intron_variant	PDE10A	1.78e-05	Asthma (childhood)	20032318
rs1358786	intron_variant	PDE10A	8.35e-08	Asthma (childhood)	20032318
rs753759	intron_variant	PDE10A	1.4e-05	Asthma (childhood)	20032318
rs2820421	upstream_gene_variant	PEX19	0.0306	Asthma	19335888
rs1046295	3_prime_UTR_variant	PHF11	0.0096	Asthma	19672052
rs16659	3_prime_UTR_variant	PHF11	0.0026	Asthma	19672052
rs2239372	upstream_gene_variant	PLAUR	0.0158	Asthma	19443020
rs2302524	missense_variant	PLAUR	0.0299	Asthma	19443020
rs4251805	5_prime_UTR_variant	PLAUR	0.0438	Asthma	19443020
rs4251938	downstream_gene_variant	PLAUR	0.0081	Asthma	19443020
rs4493171	intergenic_region	PLAUR	0.0478	Asthma	19443020
rs4802189	upstream_gene_variant	PLAUR	0.0165	Asthma	19443020
rs4803648	upstream_gene_variant	PLAUR	0.0097	Asthma	19443020
rs708486	intron_variant	PTGDR	0.0071	Asthma	17538632
rs708487	intron_variant	PTGDR	0.0302	Asthma	17538632
rs803011	upstream_gene_variant	PTGDR	0.0022	Asthma	17538632
rs3741240	intron_variant	SCGB1A1	0.016	Asthma (later onset)	24125144
rs1799889	upstream_gene_variant	SERPINE1	0.001	Asthma	19063817
rs2303064	missense_variant	SPINK5	0.003	Asthma (childhood)	24831437
rs2303067	missense_variant	SPINK5	0.041	Asthma	15005725
rs324011	upstream_gene_variant	STAT6	0.014	Asthma (atopic)	24912007
rs71802646	intron_variant	STAT6	0.007	Asthma	24952213
rs11079788	downstream_gene_variant	TBX21	0.0088	Asthma	19362357
rs17250932	upstream_gene_variant	TBX21	0.0034	Asthma	19362357
rs4794067	upstream_gene_variant	TBX21	0.001	Asthma	25056814
rs8078974	intron_variant	TBX21	0.0389	Asthma	19362357
rs4523	missense_variant	TBXA2R	0.043	Asthma (atopic)	27058349
rs1800469	upstream_gene_variant	TGFB1	0.007	Asthma	23466425
rs1982073	missense_variant	TGFB1	0.046	Asthma	24269701
rs6957	3_prime_UTR_variant	TGFB1	0.0037	Asthma	22192168
rs7258445	upstream_gene_variant	TGFB1	0.016	Asthma (childhood)	17333284
rs10776483	synonymous_variant	TLR10	0.02	Asthma	15201134
rs11096957	missense_variant	TLR10	0.02	Asthma	15201134
rs4129009	missense_variant	TLR10	0.006	Asthma (atopic)	18547625
rs1519309	intergenic_region	TLR3	0.022	Asthma (atopic)	23063165
rs4986790	missense_variant	TLR4	0.007	Asthma (atopic)	15356557
rs4986791	missense_variant	TLR4	0.02	Asthma	26588249
rs179008	missense_variant	TLR7	0.018	Asthma	18682521
rs2407992	synonymous_variant	TLR8	0.00023	Asthma	18682521
rs5743836	upstream_gene_variant	TLR9	0.027	Asthma (childhood)	18312481
rs1799724	upstream_gene_variant	TNF	0.001	Asthma	25668892
rs1799964	upstream_gene_variant	TNF	0.007	Asthma	21271873
rs1800629	upstream_gene_variant	TNF	0.001	Asthma	23466425
rs361525	upstream_gene_variant	TNF	0.01	Asthma (childhood)	17450233
rs1234314	upstream_gene_variant	TNFSF4	0.023	Asthma (childhood)	27088737
rs1234315	upstream_gene_variant	TNFSF4	0.04	Asthma (childhood)	27088737
rs4790521	3_prime_UTR_variant	TRPV1	0.05	Asthma (childhood bronchial asthma)	25585038
rs4790522	3_prime_UTR_variant	TRPV1	0.05	Asthma (childhood bronchial asthma)	25585038
rs2239186	intron_variant	VDR	0.035	Asthma	16600026
rs11608702	non_coding_transcript_exon_variant	VDR	0.0306	Asthma (Atopic)	19247692
rs1540339	intron_variant	VDR	0.0017	Asthma	19247692
rs1544410	intron_variant	VDR	0.017	Asthma	25267113
rs2228570	start_lost	VDR	0.001	Asthma	27088875
rs2239185	downstream_gene_variant	VDR	0.0354	Asthma (Atopic)	19247692
rs2853564	upstream_gene_variant	VDR	0.012	Asthma	19247692
rs3782905	intron_variant	VDR	0.0285	Asthma (Atopic)	19247692
rs731236	synonymous_variant	VDR	0.04	Asthma	25267113
rs7975232	intron_variant	VDR	0.009	Asthma	19622139
Definition of abbreviations: SNP = single nucleotide polymorphism

## Sheet: Table S3
Table S3. Asthma-associated variants with protein coding annotation.
ID	Gene	Annotation
rs2280090	ADAM33	missense
rs2280091	ADAM33	missense
rs3918396	ADAM33	missense
rs1042713	ADRB2	missense
rs1042714	ADRB2	missense
rs6265	BDNF	missense†
rs1129844	CCL11	missense*, †
rs6967330	CDHR3	missense
rs3095318	CDSN	missense
rs3818822	CHIA	missense*, †
rs25882	CSF2	missense
rs231775	CTLA4	missense
rs3732378	CX3CR1	missense*
rs3732379	CX3CR1	missense
rs41347648	CYSLTR2	missense*
rs5370	EDN1	missense
rs3894194	GSDMA	missense
rs7212938	GSDMA	missense*
rs2305480	GSDMB	missense
rs1801105	HMNT	missense*
rs1805010	IL4R	missense*
rs1805011	IL4R	missense*
rs1805012	IL4R	missense
rs1805015	IL4R	missense*
rs2278206	INPP4A	missense
rs5918	ITGB3	missense
rs17577	MMP9	missense*
rs2664538	MMP9	missense
rs1926736	MRC1	missense
rs646356	MROH7	missense
rs569108	MS4A2	missense*
rs9840993	MYLK	missense*
rs1208	NAT2	missense
rs1799930	NAT2	missense*, †
rs6330	NGF	missense*
rs5065	NPPA	stop_lost
rs1800566	NQO1	missense*, †
rs6195	NR3C1	missense
rs1293767	OAS2	missense
rs1051931	PAFAH	missense
rs1805018	PAFAH	missense
rs2302524	PLAUR	missense*
rs2303064	SPINK5	missense*
rs2303067	SPINK5	missense
rs4523	TBXA2R	missense
rs1982073	TGFB1	missense
rs4833095	TLR1	missense
rs5743618	TLR1	missense
rs4986790	TLR4	missense
rs4986791	TLR4	missense*
rs179008	TLR7	missense
rs11096957	TLR10	missense*
rs4129009	TLR10	missense
rs2228570	VDR	start_lost
*Predicted to be deleterious by Sorting Intolerant From Tolerant (SIFT)
†Predicted to be probably damaging by Polyphen-2

## Sheet: Table S4
Table S4. Ethnic specific linkage disequilibrium between asthma variants and 1000GP variants.
		LD r2 values ≥ 0.6
Asthma SNP	1000GP Variant	AFR	AMR	EAS	EUR	SAS
rs10022260	rs10015419	1	1	1	1	1
rs10022260	rs10021962	1	1	1	1	1
rs10022260	rs10025880	0.993013	1	0.99475	1	1
rs10022260	rs10529877	1	1	1	1	1
rs10022260	rs10857213	1	1	1	1	0.928197
rs10022260	rs10857214	1	1	1	1	1
rs10022260	rs11099553	0.754892	0.958394	0.984271	0.994176	0.991006
rs10022260	rs11099556	0.986071	0.989569	1	1	1
rs10022260	rs11297864	0.957847	0.893495	0.947324	0.948464	0.91976
rs10022260	rs11319185	NA	NA	0.609814	NA	NA
rs10022260	rs1136882	NA	0.847775	0.99475	0.976672	0.973569
rs10022260	rs113913375	NA	0.847775	0.99475	0.982419	0.969155
rs10022260	rs11728953	NA	0.847775	0.99475	0.982419	0.973569
rs10022260	rs11731547	NA	NA	0.744898	0.642067	0.801555
rs10022260	rs11731666	NA	0.838188	0.99475	0.964962	0.964891
rs10022260	rs11732829	NA	0.847775	1	0.970763	0.964891
rs10022260	rs11735300	NA	NA	0.744898	0.642067	0.801555
rs10022260	rs11737142	NA	0.847775	0.99475	0.982419	0.973569
rs10022260	rs11942312	1	1	1	1	1
rs10022260	rs12640703	0.609632	NA	NA	NA	NA
rs10022260	rs13101968	NA	0.847775	1	0.970763	0.964891
rs10022260	rs13102775	NA	0.847775	0.99475	0.976672	0.973569
rs10022260	rs13104655	NA	0.857435	1	0.982419	0.969174
rs10022260	rs13104805	NA	0.816579	0.989493	0.964962	0.964891
rs10022260	rs13105865	NA	NA	0.744898	0.642067	0.801555
rs10022260	rs13111406	NA	0.847775	0.99475	0.982419	0.973569
rs10022260	rs13112559	NA	0.847775	0.99475	0.982419	0.973569
rs10022260	rs13118857	NA	0.771844	1	0.970763	0.960304
rs10022260	rs13118927	NA	0.847775	0.99475	0.976672	0.973569
rs10022260	rs13120533	NA	0.847775	0.99475	0.982419	0.973569
rs10022260	rs13130011	NA	0.633535	0.753336	0.636103	0.801555
rs10022260	rs13133248	NA	0.857435	0.994749	0.982419	0.973569
rs10022260	rs13140582	NA	NA	0.744898	0.642067	0.801555
rs10022260	rs13142752	NA	0.837845	0.984297	0.970715	0.969155
rs10022260	rs13144052	NA	NA	0.744898	0.642067	0.801555
rs10022260	rs13147134	NA	0.847775	0.99475	0.976672	0.973569
rs10022260	rs13150263	NA	0.828033	0.984268	0.953245	0.964891
rs10022260	rs143845447	1	1	1	1	1
rs10022260	rs1466315	0.626586	0.898613	1	0.988242	0.969012
rs10022260	rs1531240	0.613321	NA	NA	NA	NA
rs10022260	rs17006344	0.609632	NA	NA	NA	NA
rs10022260	rs199831791	NA	NA	0.609814	NA	NA
rs10022260	rs200156848	NA	0.948228	0.99475	0.988213	0.768752
rs10022260	rs201587130	NA	NA	0.609814	NA	NA
rs10022260	rs2045480	NA	0.857435	1	0.982419	0.969174
rs10022260	rs2290739	0.989475	1	1	1	0.995544
rs10022260	rs28432716	1	1	1	1	1
rs10022260	rs28664598	NA	0.900301	1	0.988242	0.969012
rs10022260	rs2868711	NA	0.857435	1	0.982419	0.973569
rs10022260	rs2868713	NA	0.847775	1	0.970763	0.964891
rs10022260	rs3081925	1	0.989569	1	1	1
rs10022260	rs33935930	1	1	1	1	1
rs10022260	rs34476270	NA	0.724434	0.686585	0.885775	0.701721
rs10022260	rs35610174	NA	0.847775	0.99475	0.982419	0.973569
rs10022260	rs3762901	1	1	1	1	0.995514
rs10022260	rs3762902	1	1	1	1	1
rs10022260	rs3775979	0.993013	1	1	1	0.995544
rs10022260	rs3775980	NA	0.847775	1	0.970763	0.960482
rs10022260	rs3797037	0.606399	NA	NA	NA	NA
rs10022260	rs3797038	NA	0.762338	1	0.964801	0.960304
rs10022260	rs41279293	NA	0.838188	1	0.970763	0.960482
rs10022260	rs4484292	NA	0.847775	1	0.982419	0.973569
rs10022260	rs4693525	1	1	1	1	1
rs10022260	rs4693526	0.620089	0.898613	1	0.988242	0.969012
rs10022260	rs55967675	0.609632	NA	NA	NA	NA
rs10022260	rs560822992	NA	0.806516	0.968423	0.901554	0.912173
rs10022260	rs57791353	NA	0.817175	0.989575	0.953245	0.956146
rs10022260	rs57994979	NA	0.847775	0.99475	0.976672	0.973569
rs10022260	rs5859840	NA	NA	0.605469	NA	0.669459
rs10022260	rs6535408	0.614271	NA	NA	NA	NA
rs10022260	rs66932306	NA	0.847775	0.99475	0.976672	0.973569
rs10022260	rs67894799	0.616015	NA	NA	NA	NA
rs10022260	rs6815179	NA	0.847775	0.99475	0.982419	0.973569
rs10022260	rs6816204	NA	0.876321	0.99475	0.988242	0.969012
rs10022260	rs6820324	0.631867	NA	NA	NA	NA
rs10022260	rs6826579	NA	0.867171	1	0.982419	0.973569
rs10022260	rs6828567	1	1	1	1	0.995544
rs10022260	rs6849093	1	1	1	1	1
rs10022260	rs7082	NA	0.771844	0.984271	0.964801	0.960304
rs10022260	rs71631360	NA	0.847775	1	0.970763	0.964891
rs10022260	rs72039926	NA	NA	0.742251	0.642067	0.801555
rs10022260	rs7682147	0.624469	0.900301	1	0.982334	0.969012
rs10022260	rs7685043	0.996508	1	1	1	1
rs10022260	rs7686508	1	1	1	1	1
rs10022260	rs7694918	0.986118	1	0.99475	1	0.995523
rs10022260	rs7698729	NA	0.838188	0.99475	0.970763	0.964891
rs10022260	rs80275378	NA	0.847775	0.99475	0.976672	0.973569
rs10043228	rs10035646	0.848177	1	1	1	0.985933
rs10043228	rs10036292	0.993758	0.989756	1	1	1
rs10043228	rs10040345	0.848177	1	1	1	0.985933
rs10043228	rs10042278	0.848177	1	1	1	0.985933
rs10043228	rs10051240	0.913663	0.979593	1	1	0.985933
rs10043228	rs10051697	0.835778	1	1	1	0.971725
rs10043228	rs10052306	0.848177	1	1	1	0.971708
rs10043228	rs10054248	0.664456	0.969464	1	0.984473	0.985924
rs10043228	rs10055868	0.835778	1	1	1	0.971725
rs10043228	rs10056936	0.848177	1	1	0.969361	0.931462
rs10043228	rs10062350	NA	0.949588	0.954537	0.968664	NA
rs10043228	rs10062588	NA	0.616798	NA	NA	NA
rs10043228	rs10062898	0.688625	NA	NA	NA	NA
rs10043228	rs10063296	0.848177	1	1	1	0.971708
rs10043228	rs10066259	NA	0.949588	0.954537	0.968664	NA
rs10043228	rs10069656	0.819329	1	NA	0.969361	0.929494
rs10043228	rs10073364	1	0.989756	1	1	1
rs10043228	rs10076661	NA	0.650968	NA	NA	NA
rs10043228	rs10079089	0.779181	0.95951	1	0.968664	0.985933
rs10043228	rs10079394	0.812694	0.948942	1	0.968664	1
rs10043228	rs10155600	NA	0.905614	1	0.928397	1
rs10043228	rs10155643	NA	0.6183	NA	NA	NA
rs10043228	rs10477550	NA	0.645909	NA	NA	NA
rs10043228	rs10478276	0.819329	1	NA	0.969361	0.929494
rs10043228	rs10478277	0.825486	1	1	0.969361	0.929494
rs10043228	rs10478278	0.825486	1	1	0.969361	0.929494
rs10043228	rs10478281	0.835778	1	1	0.969361	0.931462
rs10043228	rs10478288	0.848177	1	0.954537	1	0.971708
rs10043228	rs10519448	NA	0.862918	0.954537	0.968664	NA
rs10043228	rs111316336	0.848177	0.99003	1	1	0.985933
rs10043228	rs11241356	NA	0.949588	0.954537	0.938033	NA
rs10043228	rs112428033	NA	0.85304	0.954537	0.968664	NA
rs10043228	rs11959844	NA	0.6409	NA	NA	NA
rs10043228	rs12152964	NA	0.872224	0.954537	0.968664	NA
rs10043228	rs12153717	NA	0.862918	0.954537	0.968664	NA
rs10043228	rs12332489	0.913663	0.989756	1	1	0.985933
rs10043228	rs12332585	0.913663	0.989756	1	1	0.958768
rs10043228	rs12332658	0.848177	0.989756	1	1	0.985933
rs10043228	rs12514600	NA	0.881603	0.954537	0.968664	NA
rs10043228	rs12514785	NA	0.881603	0.954537	0.968664	NA
rs10043228	rs12515251	NA	0.861733	0.954537	0.968664	NA
rs10043228	rs12515308	0.825486	1	1	1	0.971725
rs10043228	rs12515466	1	0.989756	1	1	1
rs10043228	rs12516100	NA	0.881603	0.954537	0.968664	NA
rs10043228	rs12516763	NA	0.881603	0.954537	0.938033	NA
rs10043228	rs12517505	NA	0.76712	NA	0.643199	0.694772
rs10043228	rs12517508	0.819329	1	1	1	0.971725
rs10043228	rs12518094	NA	0.728162	NA	NA	0.678161
rs10043228	rs12519989	0.907831	0.989756	1	1	0.985933
rs10043228	rs12520076	NA	0.881603	0.954537	0.968664	NA
rs10043228	rs12520594	NA	NA	NA	0.654984	NA
rs10043228	rs12520613	NA	0.872224	0.954537	0.968664	NA
rs10043228	rs12520632	NA	0.872224	0.954537	0.968664	NA
rs10043228	rs12520838	0.711213	0.979593	1	0.938033	0.931462
rs10043228	rs12521612	NA	0.872224	0.954537	0.968664	NA
rs10043228	rs12521815	0.825486	1	1	0.969361	0.929494
rs10043228	rs12522027	NA	0.872224	0.954537	0.968664	NA
rs10043228	rs12522441	0.848177	1	1	1	0.971708
rs10043228	rs12523347	0.913663	0.979593	1	1	0.985933
rs10043228	rs13357258	0.825486	1	1	1	0.971725
rs10043228	rs13359019	0.601042	NA	NA	NA	NA
rs10043228	rs13362043	0.921006	0.989756	1	1	1
rs10043228	rs1382339	0.848177	0.989756	1	1	0.985933
rs10043228	rs1382340	0.848177	0.989756	1	1	0.985933
rs10043228	rs138378701	NA	0.872224	0.954537	0.968664	NA
rs10043228	rs140331065	0.848177	1	0.954537	1	0.971708
rs10043228	rs142110770	0.825486	1	1	0.969361	0.929494
rs10043228	rs1422500	NA	0.862918	0.954537	0.968664	NA
rs10043228	rs142340379	0.848177	1	0.954537	1	0.971708
rs10043228	rs143199190	NA	0.881603	0.909263	0.968664	NA
rs10043228	rs143396161	0.885086	0.979593	1	1	0.971725
rs10043228	rs144150600	NA	NA	0.730024	NA	NA
rs10043228	rs145241756	0.829616	1	1	1	0.971708
rs10043228	rs147969183	0.91955	0.989756	1	1	1
rs10043228	rs148603235	NA	0.872224	0.954537	0.968664	NA
rs10043228	rs149561150	NA	0.949588	0.954537	0.968664	NA
rs10043228	rs151102755	NA	0.872224	0.954537	0.968664	NA
rs10043228	rs1581024	0.825486	1	1	0.969361	0.929494
rs10043228	rs1592917	NA	0.862918	0.954537	0.968664	NA
rs10043228	rs17138861	NA	0.635866	NA	NA	NA
rs10043228	rs17138884	0.819329	1	NA	1	0.971725
rs10043228	rs17138907	0.755505	0.969817	1	0.969361	0.943706
rs10043228	rs17138917	0.820409	1	1	0.969361	0.943706
rs10043228	rs17139192	0.907831	0.989756	1	1	0.971725
rs10043228	rs17139193	0.907831	0.989756	1	1	0.971725
rs10043228	rs17139224	NA	0.862918	0.954537	0.968664	NA
rs10043228	rs17139265	NA	0.891055	0.954537	1	NA
rs10043228	rs17139314	NA	0.872224	0.910961	0.968664	NA
rs10043228	rs185741766	NA	0.881603	0.909263	0.968664	NA
rs10043228	rs1876673	NA	0.862332	0.954537	0.968664	NA
rs10043228	rs1876674	0.825486	1	1	0.969361	0.929494
rs10043228	rs200448102	NA	0.872224	0.954537	0.968664	NA
rs10043228	rs202143754	NA	0.862918	0.954537	0.968664	NA
rs10043228	rs2068456	NA	0.659355	NA	0.606911	NA
rs10043228	rs2136208	0.832794	1	0.956341	0.969361	0.931462
rs10043228	rs28661323	0.825486	1	1	0.969361	0.929494
rs10043228	rs28839012	0.825486	1	1	1	0.971725
rs10043228	rs35696109	NA	0.862332	0.954537	0.968664	NA
rs10043228	rs35927654	0.824049	0.959268	1	0.968664	1
rs10043228	rs36064537	0.835778	1	1	1	0.95756
rs10043228	rs369747065	0.913871	0.969464	1	1	1
rs10043228	rs37183	0.612069	NA	NA	NA	NA
rs10043228	rs372436093	NA	0.851674	0.954537	0.956028	0.957562
rs10043228	rs375420756	NA	0.699921	NA	0.625496	NA
rs10043228	rs4283834	0.863982	1	1	1	0.971708
rs10043228	rs4286716	NA	0.861181	0.954537	0.968664	NA
rs10043228	rs4398671	0.848177	0.989756	1	1	0.985933
rs10043228	rs4532392	0.825486	1	1	0.969361	0.929494
rs10043228	rs4921059	NA	0.6409	NA	NA	NA
rs10043228	rs56306460	NA	0.626058	NA	NA	NA
rs10043228	rs57552008	NA	0.635866	NA	NA	NA
rs10043228	rs57777176	NA	0.6409	NA	NA	NA
rs10043228	rs59447169	0.848177	1	1	1	0.971708
rs10043228	rs59583434	NA	0.635866	NA	NA	NA
rs10043228	rs59761979	NA	0.635941	NA	NA	NA
rs10043228	rs60953939	NA	0.635941	NA	NA	NA
rs10043228	rs62383956	NA	0.881603	0.954537	0.938033	NA
rs10043228	rs62383957	NA	0.881603	0.954537	0.938033	NA
rs10043228	rs62384181	NA	0.881603	0.909263	0.968664	NA
rs10043228	rs62384184	NA	0.881603	0.909263	0.968664	NA
rs10043228	rs62384186	NA	0.881603	0.909263	0.968664	NA
rs10043228	rs62384189	0.853398	0.989792	0.954537	0.968664	0.971708
rs10043228	rs62384212	0.848177	1	1	1	0.971708
rs10043228	rs62384213	NA	0.862332	0.954537	0.968664	NA
rs10043228	rs62384215	NA	0.881603	0.954537	0.968664	NA
rs10043228	rs62384229	NA	0.871697	0.954537	0.968664	NA
rs10043228	rs62384230	NA	0.881603	0.954537	0.968664	NA
rs10043228	rs62384231	0.848177	1	1	1	0.971708
rs10043228	rs62384233	0.848177	1	1	1	0.985933
rs10043228	rs62384235	NA	0.881603	0.954537	0.968664	NA
rs10043228	rs62384236	NA	0.881603	0.954537	0.968664	NA
rs10043228	rs62384237	0.836793	0.989756	0.68111	1	0.917231
rs10043228	rs62384238	NA	0.85304	0.954537	0.968664	NA
rs10043228	rs62384250	NA	0.872224	0.954537	0.968664	NA
rs10043228	rs62384253	NA	0.872224	0.954537	0.968664	NA
rs10043228	rs62384461	0.946432	0.979534	1	1	1
rs10043228	rs62384468	NA	0.861733	0.954537	0.968664	NA
rs10043228	rs62384469	0.886579	0.949763	1	0.956028	0.985933
rs10043228	rs62384471	0.652547	0.929444	0.956341	0.846248	0.985933
rs10043228	rs62384678	0.794546	1	1	1	0.971725
rs10043228	rs62384691	NA	0.881603	0.954537	0.938033	NA
rs10043228	rs62384692	NA	0.881603	0.954537	0.938033	NA
rs10043228	rs62384693	0.825486	1	1	1	0.971725
rs10043228	rs62384695	NA	0.871121	0.954537	0.938033	NA
rs10043228	rs62384697	0.825486	1	1	1	0.971725
rs10043228	rs62384699	NA	0.862332	0.954537	0.938033	NA
rs10043228	rs62384700	0.825486	1	1	1	0.971725
rs10043228	rs62384714	NA	0.881603	0.954537	0.938033	NA
rs10043228	rs62384716	NA	0.881603	0.954537	0.938033	NA
rs10043228	rs62385177	0.835778	1	1	1	0.971708
rs10043228	rs62385178	NA	0.881603	0.954537	0.938033	NA
rs10043228	rs62385179	NA	0.862332	0.954537	0.968664	NA
rs10043228	rs62385212	NA	NA	NA	0.654984	NA
rs10043228	rs62385219	NA	0.871121	0.909263	0.938033	NA
rs10043228	rs62385975	NA	0.872224	0.954537	0.968664	NA
rs10043228	rs62385980	NA	0.872224	0.954537	0.968664	NA
rs10043228	rs62385993	NA	0.872224	0.954537	0.968664	NA
rs10043228	rs6866938	NA	0.728162	NA	0.607365	0.639883
rs10043228	rs6873096	NA	0.729907	NA	0.621474	0.678161
rs10043228	rs6873950	NA	0.728162	NA	NA	0.678161
rs10043228	rs6874390	NA	0.646657	NA	NA	NA
rs10043228	rs6880213	0.821616	1	1	1	0.971725
rs10043228	rs6880880	0.907417	0.979593	1	1	0.944558
rs10043228	rs71752909	0.853398	1	0.954537	0.969361	0.943706
rs10043228	rs7443669	0.848177	1	1	1	0.971708
rs10043228	rs75080838	NA	0.85304	0.954537	0.968664	NA
rs10043228	rs76112204	NA	0.872224	0.954537	0.968664	NA
rs10043228	rs76292674	0.886579	0.969464	1	1	0.985933
rs10043228	rs76414143	0.886579	0.969464	1	1	0.985933
rs10043228	rs76796947	0.848177	1	0.954537	0.969361	0.931462
rs10043228	rs7711510	NA	0.741003	NA	0.613791	0.678161
rs10043228	rs77148055	NA	0.871697	0.909263	0.968664	NA
rs10043228	rs7727882	0.891739	0.969464	0.956341	1	1
rs10043228	rs77564939	0.907831	0.989756	1	1	0.971725
rs10043228	rs77849630	NA	0.872224	0.954537	0.968664	NA
rs10043228	rs77856716	NA	0.872224	0.954537	0.953161	NA
rs10043228	rs77863323	NA	0.881603	0.954537	0.968664	NA
rs10043228	rs78362565	0.773056	0.969512	1	0.968664	0.971725
rs10043228	rs78465528	NA	0.862332	0.954537	0.938033	NA
rs10043228	rs79404901	NA	0.881603	0.954537	0.968664	NA
rs10043228	rs79889615	NA	0.872224	0.954537	0.968664	NA
rs10043228	rs9326989	0.835778	1	1	0.969361	0.929494
rs10043228	rs9326990	0.835778	1	1	0.969361	0.929494
rs10043228	rs9326994	0.848177	1	0.954537	1	0.971708
rs10052957	rs10053679	0.945024	0.952641	0.982455	0.98294	0.960997
rs10052957	rs10060545	0.872968	0.937462	0.982455	0.98294	0.960997
rs10052957	rs10076665	NA	NA	NA	NA	0.79066
rs10052957	rs10482605	NA	NA	NA	NA	0.79066
rs10052957	rs10482614	NA	NA	0.604222	NA	NA
rs10052957	rs10482630	NA	NA	NA	NA	0.784868
rs10052957	rs10482633	NA	NA	NA	NA	0.784868
rs10052957	rs10482638	NA	NA	0.688308	NA	NA
rs10052957	rs10482642	NA	NA	NA	NA	0.77893
rs10052957	rs10482643	NA	NA	NA	NA	0.784868
rs10052957	rs10482665	NA	NA	NA	NA	0.773263
rs10052957	rs10482689	NA	NA	NA	NA	0.773263
rs10052957	rs10482700	NA	NA	NA	NA	0.77893
rs10052957	rs10515521	NA	NA	NA	NA	0.779108
rs10052957	rs111440401	NA	0.914874	NA	0.966117	0.908013
rs10052957	rs111616921	NA	NA	NA	NA	0.77893
rs10052957	rs11740747	NA	NA	NA	NA	0.784868
rs10052957	rs11740792	NA	NA	NA	NA	0.784868
rs10052957	rs11747997	0.845121	0.976352	0.688308	0.991456	0.967059
rs10052957	rs11749561	NA	NA	0.866386	NA	NA
rs10052957	rs138700660	NA	NA	0.688308	NA	NA
rs10052957	rs139905104	NA	NA	0.678861	NA	NA
rs10052957	rs141742535	NA	NA	0.678861	NA	NA
rs10052957	rs1438731	NA	NA	NA	NA	0.77893
rs10052957	rs1438732	NA	NA	0.678861	NA	NA
rs10052957	rs148402303	NA	NA	NA	NA	0.784868
rs10052957	rs148700478	NA	NA	NA	NA	0.772325
rs10052957	rs150299999	0.763602	NA	NA	NA	NA
rs10052957	rs17287758	NA	NA	NA	NA	0.77893
rs10052957	rs17339831	NA	NA	NA	NA	0.784868
rs10052957	rs174050	NA	NA	0.688308	NA	NA
rs10052957	rs1837262	0.77838	0.945152	0.686629	0.98294	0.960403
rs10052957	rs1866388	0.872971	0.960582	0.694435	0.98294	0.960403
rs10052957	rs190488	0.847795	0.952641	0.686629	0.98294	0.948062
rs10052957	rs2043840	NA	NA	0.669605	NA	NA
rs10052957	rs2398628	NA	NA	NA	NA	0.773189
rs10052957	rs2398629	NA	NA	NA	NA	0.660273
rs10052957	rs2398630	NA	NA	NA	NA	0.756378
rs10052957	rs258748	NA	NA	0.688308	NA	NA
rs10052957	rs258750	0.844193	0.895026	0.991165	0.96185	0.960997
rs10052957	rs258751	NA	NA	0.663433	NA	NA
rs10052957	rs258813	0.840654	0.937462	0.991165	0.974378	0.955174
rs10052957	rs258814	0.904111	0.960582	0.696069	0.978687	0.942374
rs10052957	rs2918415	NA	NA	0.678861	NA	NA
rs10052957	rs2918416	0.856234	0.937462	0.982455	0.98294	0.967059
rs10052957	rs2918417	0.899638	0.944914	0.991165	0.978687	0.967059
rs10052957	rs2918418	NA	NA	0.678861	NA	NA
rs10052957	rs2918419	NA	NA	0.678861	NA	NA
rs10052957	rs2963148	NA	NA	0.688308	NA	NA
rs10052957	rs2963149	0.852011	0.937462	0.982455	0.974443	0.967059
rs10052957	rs2963150	NA	NA	0.688308	NA	NA
rs10052957	rs2963153	0.871367	0.937462	0.982455	0.978687	0.967059
rs10052957	rs2963154	NA	NA	0.688308	NA	NA
rs10052957	rs33380	0.855046	0.952641	0.696069	0.98294	0.954366
rs10052957	rs33381	NA	NA	0.688308	NA	NA
rs10052957	rs33382	NA	NA	0.678861	NA	NA
rs10052957	rs33389	NA	NA	0.688308	NA	NA
rs10052957	rs34158792	0.855538	0.937462	0.982455	0.98294	0.960997
rs10052957	rs374996961	NA	NA	NA	NA	0.77893
rs10052957	rs3806854	NA	NA	0.688308	NA	NA
rs10052957	rs3806855	NA	NA	0.688308	NA	NA
rs10052957	rs4128428	NA	NA	NA	NA	0.784868
rs10052957	rs527848889	NA	NA	NA	0.695834	NA
rs10052957	rs560062871	NA	NA	0.982281	NA	NA
rs10052957	rs5871846	NA	NA	NA	NA	0.824812
rs10052957	rs61752282	0.857788	0.952641	0.686629	0.98294	0.948569
rs10052957	rs6188	0.843476	0.937462	0.991165	0.978687	0.960997
rs10052957	rs6194	NA	NA	0.688308	NA	NA
rs10052957	rs6196	NA	NA	0.678861	NA	NA
rs10052957	rs6198	NA	NA	NA	NA	0.77893
rs10052957	rs6861962	NA	NA	0.688308	NA	NA
rs10052957	rs72801052	NA	NA	NA	NA	0.77893
rs10052957	rs72801070	NA	NA	NA	NA	0.77893
rs10052957	rs72801079	NA	NA	NA	NA	0.784868
rs10052957	rs72801081	NA	NA	NA	NA	0.784868
rs10052957	rs72801083	NA	NA	NA	NA	0.784868
rs10052957	rs72801086	NA	NA	NA	NA	0.784868
rs10052957	rs72801088	NA	NA	NA	NA	0.784868
rs10052957	rs72801090	NA	NA	0.678861	NA	NA
rs10052957	rs72801096	NA	NA	0.964721	NA	NA
rs10052957	rs76794467	NA	NA	NA	NA	0.77893
rs10052957	rs77979848	NA	NA	NA	NA	0.784868
rs10052957	rs852975	0.839415	0.937462	0.991165	0.978731	0.873442
rs10052957	rs852977	0.842205	0.937462	0.982455	0.978731	0.955174
rs10052957	rs852978	NA	NA	0.678861	NA	NA
rs10052957	rs852979	0.851709	0.944791	0.67738	0.978731	0.948569
rs10052957	rs852982	0.904111	0.960582	0.686629	0.978687	0.948569
rs10052957	rs852984	NA	NA	0.688308	NA	NA
rs10052957	rs860457	0.845091	0.952641	0.686629	0.974479	0.942374
rs10052957	rs860458	NA	NA	0.672896	NA	NA
rs10052957	rs864082	NA	NA	0.678861	NA	NA
rs10052957	rs9324918	NA	NA	0.678861	NA	NA
rs1012307	rs10170228	0.990201	0.913938	NA	1	NA
rs1012307	rs10171825	1	1	NA	1	NA
rs1012307	rs10172906	1	1	NA	1	NA
rs1012307	rs10180335	0.980488	1	NA	1	NA
rs1012307	rs10185024	0.990307	1	NA	1	NA
rs1012307	rs10186181	0.99509	1	NA	1	NA
rs1012307	rs10187362	0.609302	NA	NA	NA	NA
rs1012307	rs10192616	0.995096	1	NA	1	NA
rs1012307	rs10194013	1	1	NA	1	NA
rs1012307	rs10201238	0.995096	1	NA	1	NA
rs1012307	rs10202836	0.995096	1	NA	1	NA
rs1012307	rs10203335	0.660354	NA	NA	1	NA
rs1012307	rs10209469	0.975663	1	NA	1	NA
rs1012307	rs10490078	0.995096	1	NA	1	NA
rs1012307	rs10497044	0.990307	1	NA	1	NA
rs1012307	rs1100183	NA	NA	NA	1	NA
rs1012307	rs114337494	0.99509	1	NA	1	NA
rs1012307	rs114556359	NA	NA	NA	1	NA
rs1012307	rs115132436	0.762011	0.792836	NA	1	NA
rs1012307	rs115529209	NA	NA	NA	1	NA
rs1012307	rs116470859	NA	NA	NA	1	NA
rs1012307	rs13384127	0.990307	1	NA	1	NA
rs1012307	rs13391921	0.985386	1	NA	1	NA
rs1012307	rs13398510	NA	NA	NA	1	NA
rs1012307	rs13400929	NA	NA	NA	1	NA
rs1012307	rs13402793	0.606763	NA	NA	NA	NA
rs1012307	rs13403596	1	1	NA	1	NA
rs1012307	rs13404323	0.97557	1	NA	NA	NA
rs1012307	rs13408154	NA	NA	NA	1	NA
rs1012307	rs13411918	1	1	NA	1	NA
rs1012307	rs13417012	0.854993	0.852026	NA	1	NA
rs1012307	rs13420224	0.612736	NA	NA	NA	NA
rs1012307	rs13420706	0.889468	0.920321	NA	1	NA
rs1012307	rs13424699	NA	NA	NA	1	NA
rs1012307	rs13427079	0.893232	0.834814	NA	1	NA
rs1012307	rs13429187	0.990189	1	NA	1	NA
rs1012307	rs13429470	0.975977	1	NA	1	NA
rs1012307	rs13433001	NA	NA	NA	1	NA
rs1012307	rs141110214	NA	NA	NA	1	NA
rs1012307	rs141881731	NA	NA	NA	1	NA
rs1012307	rs142540095	1	1	NA	1	NA
rs1012307	rs143663056	0.657292	0.658852	NA	1	NA
rs1012307	rs144229139	0.604976	NA	NA	NA	NA
rs1012307	rs144825846	0.743435	0.792836	NA	1	NA
rs1012307	rs147935795	1	1	NA	1	NA
rs1012307	rs149985238	NA	NA	NA	1	NA
rs1012307	rs150671407	NA	NA	NA	1	NA
rs1012307	rs150776664	0.660743	NA	NA	NA	NA
rs1012307	rs151063079	0.898063	0.920321	NA	1	NA
rs1012307	rs1608978	0.691036	NA	NA	NA	NA
rs1012307	rs1608979	0.898063	0.920321	NA	1	NA
rs1012307	rs16827492	0.995149	1	NA	1	NA
rs1012307	rs16827494	0.820064	0.852026	NA	1	NA
rs1012307	rs1724813	NA	NA	NA	1	NA
rs1012307	rs184163164	NA	NA	NA	1	NA
rs1012307	rs190616875	NA	NA	NA	1	NA
rs1012307	rs2067654	0.860487	0.852026	NA	1	NA
rs1012307	rs2177890	0.995096	1	NA	1	NA
rs1012307	rs2377144	0.606763	NA	NA	NA	NA
rs1012307	rs28367905	0.995096	1	NA	1	NA
rs1012307	rs28435077	0.604236	NA	NA	NA	NA
rs1012307	rs28464532	0.995096	1	NA	1	NA
rs1012307	rs28469398	NA	NA	NA	1	NA
rs1012307	rs28619322	0.898063	0.920321	NA	1	NA
rs1012307	rs28656398	1	1	NA	1	NA
rs1012307	rs28697087	0.99509	1	NA	1	NA
rs1012307	rs28763749	0.612321	NA	NA	NA	NA
rs1012307	rs28804538	0.870772	0.852026	NA	1	NA
rs1012307	rs35989202	0.617085	NA	NA	NA	NA
rs1012307	rs376845502	0.717124	0.741045	NA	NA	NA
rs1012307	rs4275996	0.995096	1	NA	1	NA
rs1012307	rs4299307	0.614578	NA	NA	NA	NA
rs1012307	rs4344895	0.755751	0.695347	NA	NA	NA
rs1012307	rs4667409	NA	NA	NA	1	NA
rs1012307	rs528800582	NA	NA	NA	1	NA
rs1012307	rs540475256	NA	NA	NA	1	NA
rs1012307	rs543146461	NA	NA	NA	1	NA
rs1012307	rs544715006	NA	NA	NA	1	NA
rs1012307	rs545154231	0.99509	1	NA	1	NA
rs1012307	rs56339453	NA	0.617223	NA	1	NA
rs1012307	rs56761977	0.758873	0.792836	NA	1	NA
rs1012307	rs574729927	0.855281	1	NA	1	NA
rs1012307	rs575473320	0.95641	0.920321	NA	1	NA
rs1012307	rs58777996	0.898063	0.920321	NA	1	NA
rs1012307	rs60415263	0.663602	0.767863	NA	1	NA
rs1012307	rs60416485	0.898063	0.920321	NA	1	NA
rs1012307	rs61248812	0.898063	0.920321	NA	NA	NA
rs1012307	rs62188880	0.606763	NA	NA	NA	NA
rs1012307	rs6709733	0.887776	0.920321	NA	1	NA
rs1012307	rs67148235	0.627222	NA	NA	NA	NA
rs1012307	rs6714906	0.617085	NA	NA	NA	NA
rs1012307	rs6716320	1	1	NA	1	NA
rs1012307	rs6720930	0.665264	NA	NA	NA	NA
rs1012307	rs6720946	0.762011	0.792836	NA	1	NA
rs1012307	rs67286835	0.799269	NA	NA	NA	NA
rs1012307	rs6729859	0.995096	1	NA	1	NA
rs1012307	rs6734346	NA	NA	NA	1	NA
rs1012307	rs6757011	0.685253	NA	NA	NA	NA
rs1012307	rs6759041	NA	NA	NA	1	NA
rs1012307	rs6761250	0.946864	1	NA	1	NA
rs1012307	rs711887	NA	NA	NA	1	NA
rs1012307	rs711888	NA	NA	NA	1	NA
rs1012307	rs711889	NA	NA	NA	1	NA
rs1012307	rs74424806	0.995096	1	NA	1	NA
rs1012307	rs74454081	0.767326	0.731994	NA	1	NA
rs1012307	rs75281051	0.898063	0.920321	NA	1	NA
rs1012307	rs75304759	0.980488	1	NA	1	NA
rs1012307	rs75569909	NA	NA	NA	1	NA
rs1012307	rs7557582	0.868221	NA	NA	NA	NA
rs1012307	rs7557585	0.687712	NA	NA	NA	NA
rs1012307	rs7567960	0.847499	0.920321	NA	1	NA
rs1012307	rs7570967	0.995096	1	NA	1	NA
rs1012307	rs7585338	NA	NA	NA	1	NA
rs1012307	rs7594675	NA	0.654726	NA	NA	NA
rs1012307	rs75981787	0.976189	1	NA	1	NA
rs1012307	rs7607832	0.763602	0.792836	NA	1	NA
rs1012307	rs76606188	0.860487	0.852026	NA	1	NA
rs1012307	rs77674002	0.975663	1	NA	1	NA
rs1012307	rs77927596	0.856231	0.852026	NA	1	NA
rs1012307	rs79308385	0.980488	1	NA	1	NA
rs1012307	rs79655137	0.956236	1	NA	1	NA
rs1012307	rs80253771	0.657292	0.658852	NA	1	NA
rs1012307	rs848221	NA	NA	NA	1	NA
rs1012307	rs848225	NA	NA	NA	1	NA
rs1012307	rs848233	NA	NA	NA	1	NA
rs1012307	rs848234	NA	NA	NA	1	NA
rs1012307	rs848247	0.713146	0.767863	NA	1	NA
rs1012307	rs9711929	0.758873	0.792836	NA	1	NA
rs10171428	rs7605850	NA	0.638848	NA	0.775904	NA
rs10197862	rs10170583	NA	NA	0.7463	NA	NA
rs10197862	rs10173081	0.986082	0.986098	0.98888	0.947499	0.97343
rs10197862	rs10173193	NA	NA	0.7463	NA	NA
rs10197862	rs10174323	NA	0.676797	1	0.774924	0.779394
rs10197862	rs10176664	NA	NA	0.7463	NA	NA
rs10197862	rs10178214	NA	NA	NA	NA	0.676268
rs10197862	rs10179458	0.935485	0.944386	0.98888	0.939929	0.97343
rs10197862	rs10182710	NA	NA	0.7463	NA	NA
rs10197862	rs10189154	0.972314	0.97231	0.98888	0.939929	0.97343
rs10197862	rs10189526	0.972314	0.97231	0.98888	0.939929	0.97343
rs10197862	rs10192036	NA	NA	0.7463	NA	NA
rs10197862	rs10192157	NA	NA	0.7463	NA	NA
rs10197862	rs10197310	NA	0.676797	1	0.75907	0.767473
rs10197862	rs10202813	NA	0.676797	1	0.75907	0.79162
rs10197862	rs10204137	NA	NA	0.7463	NA	NA
rs10197862	rs10204837	NA	NA	0.7463	NA	NA
rs10197862	rs10206753	NA	NA	0.7463	NA	NA
rs10197862	rs10208293	NA	NA	0.7463	NA	NA
rs10197862	rs10865050	0.972314	0.97231	0.98888	0.939929	0.97343
rs10197862	rs11123925	NA	NA	0.7463	NA	NA
rs10197862	rs112858069	NA	NA	0.7463	NA	NA
rs10197862	rs113412244	NA	NA	0.7463	NA	NA
rs10197862	rs11678360	NA	NA	0.7463	NA	NA
rs10197862	rs11679146	NA	0.63694	NA	0.947269	NA
rs10197862	rs11679893	0.972314	0.97231	0.98888	0.939929	0.97343
rs10197862	rs11688559	NA	NA	0.7463	NA	NA
rs10197862	rs11688568	NA	NA	0.728334	NA	NA
rs10197862	rs11688573	NA	NA	0.728334	NA	NA
rs10197862	rs11689730	NA	NA	0.728334	NA	NA
rs10197862	rs11695627	NA	NA	0.7463	NA	NA
rs10197862	rs117310420	NA	NA	0.836751	NA	NA
rs10197862	rs12053429	0.972314	0.97231	0.98888	0.939929	0.96024
rs10197862	rs12712144	0.625105	0.671912	1	0.784307	0.79162
rs10197862	rs12991737	NA	0.676797	1	0.75907	0.79162
rs10197862	rs13027294	NA	NA	NA	NA	0.676268
rs10197862	rs13392100	NA	NA	0.7463	NA	NA
rs10197862	rs13408569	0.986082	0.986098	0.98888	0.947499	0.97343
rs10197862	rs13424006	NA	NA	0.7463	NA	NA
rs10197862	rs13431828	0.986082	0.986098	0.98888	0.947499	0.97343
rs10197862	rs1362348	NA	NA	0.7463	NA	NA
rs10197862	rs1420099	NA	NA	0.7463	NA	NA
rs10197862	rs142322791	0.972314	0.97231	0.98888	0.939929	0.97343
rs10197862	rs145573519	0.986356	1	1	0.992493	0.96024
rs10197862	rs17027029	0.625105	0.671912	1	0.784307	0.79162
rs10197862	rs1861245	NA	NA	0.675059	NA	NA
rs10197862	rs187956601	0.955477	0.876898	0.966528	0.925231	0.96024
rs10197862	rs191370129	NA	NA	0.7463	NA	NA
rs10197862	rs1974675	NA	NA	0.7463	NA	NA
rs10197862	rs2160203	NA	0.61031	1	NA	0.800949
rs10197862	rs3213733	0.625105	0.671912	1	0.784307	0.79162
rs10197862	rs3214363	0.829774	NA	0.847291	NA	NA
rs10197862	rs36213840	0.623894	NA	0.743757	NA	NA
rs10197862	rs3732127	NA	0.676797	1	0.774924	0.79162
rs10197862	rs373965513	NA	NA	0.690127	NA	NA
rs10197862	rs3755276	NA	NA	0.7463	NA	NA
rs10197862	rs3771158	NA	0.676797	1	0.784307	0.79162
rs10197862	rs3771161	0.619264	0.671912	1	0.784307	0.79162
rs10197862	rs3771164	0.625105	0.671912	0.906844	0.784307	0.79162
rs10197862	rs3771175	0.99303	0.986098	0.966566	0.932704	0.97343
rs10197862	rs4311080	NA	NA	0.728334	NA	NA
rs10197862	rs4485584	NA	NA	0.728334	NA	NA
rs10197862	rs4485585	NA	NA	0.728334	NA	NA
rs10197862	rs4488681	NA	NA	0.728334	NA	NA
rs10197862	rs4851565	NA	NA	0.7463	NA	NA
rs10197862	rs4851566	NA	NA	0.7463	NA	NA
rs10197862	rs4988955	NA	NA	0.7463	NA	NA
rs10197862	rs4988956	NA	NA	0.740177	NA	NA
rs10197862	rs4988957	NA	NA	0.7463	NA	NA
rs10197862	rs4988958	NA	NA	0.7463	NA	NA
rs10197862	rs5010059	NA	NA	0.7463	NA	NA
rs10197862	rs538370828	NA	NA	0.631403	NA	NA
rs10197862	rs56179005	1	1	1	1	0.96024
rs10197862	rs563372309	0.686317	NA	NA	NA	NA
rs10197862	rs5833012	NA	NA	0.809294	NA	NA
rs10197862	rs5833013	NA	NA	0.7463	NA	NA
rs10197862	rs58513522	NA	NA	0.705053	NA	NA
rs10197862	rs58815545	0.972314	0.97231	0.98888	0.939929	0.97343
rs10197862	rs59185885	0.96891	0.97231	0.98888	0.939929	0.97343
rs10197862	rs60094400	NA	NA	0.662299	NA	NA
rs10197862	rs6543123	NA	NA	0.7463	NA	NA
rs10197862	rs6543124	NA	NA	0.840848	NA	NA
rs10197862	rs6704565	NA	NA	0.7463	NA	NA
rs10197862	rs67088699	NA	NA	0.7463	NA	NA
rs10197862	rs6734742	NA	NA	0.7463	NA	NA
rs10197862	rs6749114	NA	NA	0.7463	NA	NA
rs10197862	rs6751967	NA	NA	0.7463	NA	NA
rs10197862	rs6751977	NA	NA	0.7463	NA	NA
rs10197862	rs6752482	NA	NA	0.7463	NA	NA
rs10197862	rs67627960	0.686317	NA	NA	NA	NA
rs10197862	rs72823619	0.941898	0.944386	0.98888	0.939929	0.97343
rs10197862	rs72823621	0.941898	0.944386	0.98888	0.939929	0.97343
rs10197862	rs72823628	0.945438	0.944386	0.98888	0.939929	0.97343
rs10197862	rs72823632	0.918597	0.944386	0.98888	0.939929	0.97343
rs10197862	rs72823635	0.935485	0.944386	0.98888	0.939929	0.97343
rs10197862	rs72823641	NA	0.684575	NA	0.925473	0.947112
rs10197862	rs72823646	0.986082	0.986098	0.98888	0.947499	0.97343
rs10197862	rs72823661	NA	NA	0.7463	NA	NA
rs10197862	rs72823663	NA	NA	0.7463	NA	NA
rs10197862	rs72823669	0.700087	0.890958	1	1	0.96024
rs10197862	rs72823677	NA	0.669485	NA	0.954935	0.818632
rs10197862	rs72998585	NA	0.643147	NA	0.758835	0.736353
rs10197862	rs7558339	NA	NA	0.7463	NA	NA
rs10197862	rs7603730	NA	NA	0.7463	NA	NA
rs10197862	rs7608638	NA	NA	0.7463	NA	NA
rs10197862	rs76372904	0.935485	0.944386	0.98888	0.939929	0.97343
rs10197862	rs79098571	NA	NA	0.662299	NA	NA
rs10197862	rs79634461	NA	NA	0.847291	NA	NA
rs10197862	rs9308857	NA	NA	0.7463	NA	NA
rs10197862	rs950881	0.935485	0.944386	0.98888	0.939929	0.97343
rs10197862	rs9807962	NA	NA	0.7463	NA	NA
rs10197862	rs9808453	NA	NA	0.728334	NA	NA
rs1024611	rs1019107	NA	NA	0.701709	NA	NA
rs1024611	rs1019108	NA	NA	0.701709	NA	NA
rs1024611	rs112690841	NA	NA	0.698757	NA	NA
rs1024611	rs12948058	NA	NA	0.718545	NA	NA
rs1024611	rs13306750	NA	0.934327	0.988293	0.989948	1
rs1024611	rs13900	0.99171	0.983475	0.99216	0.994987	1
rs1024611	rs17736027	NA	NA	0.701709	NA	NA
rs1024611	rs17809012	NA	NA	0.701709	NA	NA
rs1024611	rs1860181	NA	NA	0.701709	NA	NA
rs1024611	rs1860182	NA	NA	0.701709	NA	NA
rs1024611	rs1860184	NA	0.934009	0.908926	0.940888	0.920771
rs1024611	rs202206418	NA	0.928473	0.903728	0.940888	0.908989
rs1024611	rs2857654	NA	0.951507	0.996099	0.994987	1
rs1024611	rs2857656	NA	0.934327	0.996099	0.989973	1
rs1024611	rs4586	NA	0.650164	0.988293	0.686999	0.611772
rs1024611	rs4795896	NA	0.741284	0.893386	NA	NA
rs1024611	rs4795899	NA	0.731641	0.893386	NA	NA
rs1024611	rs4795900	NA	NA	0.701709	NA	NA
rs1024611	rs4795901	NA	NA	0.701709	NA	NA
rs1024611	rs4795905	NA	NA	0.701709	NA	NA
rs1024611	rs714910	NA	0.934009	0.908926	0.940888	0.916755
rs1024611	rs991804	NA	0.934327	0.99216	0.989948	1
rs1033700	rs1033699	NA	0.632986	NA	0.731261	NA
rs1033700	rs139921985	NA	0.764413	NA	0.880412	0.855774
rs1033700	rs140729392	0.756868	0.808566	1	0.905119	0.916254
rs1033700	rs2983510	NA	0.88652	1	0.966126	0.978746
rs1033700	rs2983515	0.829441	0.973445	1	0.974424	0.973813
rs1033700	rs3008042	0.834421	0.973445	1	0.974424	0.978992
rs1033700	rs4394187	0.737198	0.808566	1	0.863131	0.719847
rs1033700	rs57377717	NA	NA	0.810917	NA	0.658543
rs1033700	rs6901252	NA	NA	0.889556	NA	NA
rs1033700	rs6906809	NA	0.740207	1	0.896697	0.901047
rs1033700	rs6906819	NA	0.740207	1	0.896697	0.901047
rs1033700	rs755985	0.675876	0.986676	1	0.974424	0.973504
rs1033700	rs755986	0.678912	0.973437	1	0.974424	0.978746
rs1033700	rs9348025	NA	0.790087	1	0.905119	0.921257
rs1033700	rs9348026	NA	0.789047	1	0.913583	0.963122
rs1042713	rs1042717	NA	NA	0.683999	NA	NA
rs1042713	rs1042718	NA	NA	0.682498	NA	NA
rs1042713	rs12654778	NA	0.741518	NA	0.938149	0.795152
rs1042713	rs17778257	NA	0.739217	NA	0.951398	0.73911
rs1042713	rs2400706	NA	NA	0.661919	NA	NA
rs1042713	rs2895795	NA	NA	0.663967	NA	NA
rs1042713	rs33910799	NA	0.746379	NA	0.951398	0.786459
rs1042713	rs35019280	NA	0.742792	NA	0.960057	0.786459
rs1042713	rs35684381	NA	NA	0.667991	NA	NA
rs1042713	rs4705270	NA	NA	0.675664	NA	NA
rs1042713	rs9325121	NA	NA	0.685587	NA	NA
rs1042714	rs1042711	0.973977	1	0.879876	0.973586	1
rs1042714	rs10463409	NA	NA	0.658301	NA	NA
rs1042714	rs10463410	NA	NA	0.658301	NA	NA
rs1042714	rs11168066	NA	0.688567	NA	0.969387	0.675873
rs1042714	rs11168067	NA	0.69608	NA	0.978013	0.69973
rs1042714	rs11168068	NA	0.693551	NA	0.969334	0.69973
rs1042714	rs11168070	0.973718	0.969057	0.985139	0.986779	0.993775
rs1042714	rs11746634	NA	0.69608	NA	0.973586	0.691596
rs1042714	rs117680468	NA	NA	0.926372	NA	NA
rs1042714	rs11948371	NA	0.693551	NA	0.973711	0.696058
rs1042714	rs11957351	NA	0.693551	NA	0.973711	0.696058
rs1042714	rs11958940	NA	0.688567	NA	0.969387	0.675873
rs1042714	rs11959427	0.973718	0.969057	0.985139	0.991171	1
rs1042714	rs11959615	NA	0.688567	NA	0.969387	0.680519
rs1042714	rs11960649	NA	0.679011	NA	0.960621	0.696058
rs1042714	rs1432622	NA	0.693551	NA	0.978013	0.690172
rs1042714	rs1432623	NA	0.693551	NA	0.978013	0.69973
rs1042714	rs1801704	0.980398	1	0.879876	0.978053	1
rs1042714	rs2053044	NA	0.686243	NA	0.973586	0.70495
rs1042714	rs2400707	NA	0.681254	NA	0.973586	0.687912
rs1042714	rs33968470	NA	NA	0.662865	NA	NA
rs1042714	rs34064454	NA	0.688567	NA	0.969387	0.675873
rs1042714	rs34623097	NA	NA	0.926372	NA	NA
rs1042714	rs34901786	NA	NA	0.671746	NA	NA
rs1042714	rs35875547	NA	0.688567	NA	0.964969	0.679377
rs1042714	rs57049280	NA	NA	0.671746	NA	NA
rs1042714	rs60243336	NA	NA	0.926372	NA	NA
rs1042714	rs75533211	NA	NA	0.658301	NA	NA
rs1042714	rs75579547	NA	NA	0.671746	NA	NA
rs1042714	rs77983073	NA	NA	0.675475	NA	NA
rs1042714	rs9325122	0.826441	0.931463	NA	0.943677	0.749535
rs1046295	rs1046027	0.950736	0.988895	0.987974	0.995948	0.985548
rs1046295	rs1046028	0.947539	0.994406	0.987974	1	0.985548
rs1046295	rs10546233	0.691046	0.879442	0.979948	0.923392	0.866283
rs1046295	rs10559021	0.950736	0.994406	0.987974	1	0.980785
rs1046295	rs10624284	1	1	0.987974	1	1
rs1046295	rs1062979	0.928319	0.994406	0.987974	1	0.985548
rs1046295	rs10717464	0.853335	0.699517	NA	0.795353	0.647574
rs1046295	rs1128767	0.950736	0.994406	0.987974	1	0.985548
rs1046295	rs11434034	0.950652	0.933474	0.963746	0.975676	0.913619
rs1046295	rs138534043	0.924295	0.887936	0.920831	0.899555	0.951644
rs1046295	rs140027458	0.950736	0.994406	0.987974	1	0.985548
rs1046295	rs144805189	0.675939	0.874214	0.979948	0.923392	0.866283
rs1046295	rs17073051	0.977425	0.955673	0.979948	0.955789	0.938635
rs1046295	rs2274276	NA	0.712194	NA	0.770696	NA
rs1046295	rs2980	0.977425	0.955673	0.975861	0.951828	0.975876
rs1046295	rs2981	0.954253	0.955673	0.979948	0.951828	0.975876
rs1046295	rs3033	1	1	0.987974	1	1
rs1046295	rs3186012	0.941122	0.994406	0.987974	1	0.985548
rs1046295	rs3186013	0.950736	0.994406	0.987974	1	0.985548
rs1046295	rs3186024	0.950736	0.994406	0.987974	1	0.985548
rs1046295	rs34222928	0.950736	0.994406	0.987974	1	0.985548
rs1046295	rs34451096	NA	0.630609	0.659221	0.813214	0.820639
rs1046295	rs34616368	NA	NA	NA	0.704142	NA
rs1046295	rs34684278	NA	0.663307	0.806317	0.811771	0.634071
rs1046295	rs371713260	0.61742	0.874667	0.979948	0.919566	0.671365
rs1046295	rs3764084	NA	NA	NA	0.716416	0.721733
rs1046295	rs3765526	NA	0.832528	0.894554	0.919566	0.843432
rs1046295	rs3794378	NA	NA	NA	0.704142	NA
rs1046295	rs3829366	1	1	0.987974	1	1
rs1046295	rs4340215	NA	0.634728	0.659221	0.856407	0.834329
rs1046295	rs4430650	NA	0.630609	0.652751	0.813214	0.820639
rs1046295	rs4941643	NA	NA	NA	0.665524	NA
rs1046295	rs4942833	NA	0.609015	0.643363	0.759277	0.79769
rs1046295	rs4942836	0.691046	0.879442	0.979948	0.923392	0.866283
rs1046295	rs4942837	0.993389	1	0.987974	0.99595	1
rs1046295	rs4942838	0.950736	0.994406	0.987974	1	0.985548
rs1046295	rs4942839	0.950736	0.994406	0.987974	1	0.985548
rs1046295	rs4942840	0.950736	0.994406	0.987974	1	0.985548
rs1046295	rs61960012	0.691046	0.879442	0.979948	0.923392	0.866283
rs1046295	rs6561526	NA	NA	NA	0.665524	NA
rs1046295	rs6561533	0.691046	0.879442	0.979948	0.923392	0.866283
rs1046295	rs6561534	1	1	0.987974	1	1
rs1046295	rs6561535	0.996706	1	0.987974	1	1
rs1046295	rs6561536	0.996706	1	0.987974	1	1
rs1046295	rs6561537	0.996706	0.994406	0.987974	0.995948	1
rs1046295	rs6561538	0.996706	0.994406	0.987974	0.995948	1
rs1046295	rs66480424	NA	NA	NA	0.665394	NA
rs1046295	rs71307671	NA	NA	NA	0.704142	NA
rs1046295	rs7139494	0.67907	0.879442	0.979948	0.923392	0.866283
rs1046295	rs7321952	NA	0.729183	0.900765	0.783023	0.799627
rs1046295	rs7322908	0.686743	0.78956	0.971789	0.71781	NA
rs1046295	rs7323493	0.691046	0.879442	0.979948	0.923392	0.866283
rs1046295	rs7323716	1	1	0.987974	1	1
rs1046295	rs7326345	NA	NA	NA	0.665524	NA
rs1046295	rs7329078	NA	NA	NA	0.665394	NA
rs1046295	rs7331262	0.947461	0.994406	0.987974	1	0.985548
rs1046295	rs7331330	0.947461	0.994406	0.984052	1	0.985548
rs1046295	rs7333668	0.840296	0.879033	0.652905	0.770243	0.878299
rs1046295	rs7337344	0.676957	0.873612	0.972101	0.923392	0.866283
rs1046295	rs7337503	0.676957	0.879442	0.972101	0.923392	0.866283
rs1046295	rs7337718	NA	0.869321	0.979948	0.923392	0.866283
rs1046295	rs7338494	NA	NA	NA	0.668183	NA
rs1046295	rs7339167	0.691046	0.879442	0.979948	0.923392	0.866283
rs1046295	rs7981627	NA	NA	NA	0.663464	NA
rs1046295	rs7988427	0.996706	0.994406	0.987974	1	1
rs1046295	rs7989504	0.950736	0.994406	0.987974	1	0.980785
rs1046295	rs7990988	0.881143	0.792807	0.893838	0.826608	0.807342
rs1046295	rs7991031	0.853517	0.955673	0.979948	0.951828	0.938635
rs1046295	rs7991264	0.757718	0.739518	0.85515	0.798293	0.765907
rs1046295	rs7992294	0.75559	0.739518	0.85515	0.798293	0.765907
rs1046295	rs7995684	0.950736	0.994406	0.987974	1	0.985548
rs1046295	rs7996994	0.996688	1	0.987974	0.99595	0.99516
rs1046295	rs80276005	0.853335	0.699517	NA	0.795353	0.647574
rs1046295	rs942870	NA	0.841559	0.914006	0.923392	0.862034
rs1046295	rs9526565	NA	0.838425	0.894554	0.911473	0.838741
rs1046295	rs9526566	NA	0.819479	0.741458	0.897022	0.81616
rs1046295	rs9526567	NA	0.838425	0.880847	0.919566	0.843432
rs1046295	rs9526568	NA	0.837679	0.894554	0.919566	0.843432
rs1046295	rs9526569	NA	NA	NA	0.704142	NA
rs1046295	rs9535254	1	1	0.987974	1	1
rs1046295	rs9535255	0.996706	0.994406	0.987974	1	1
rs1046295	rs9535256	0.996706	0.994406	0.987974	1	1
rs1046295	rs9535257	0.947623	0.994406	0.987974	1	0.985548
rs1046295	rs9805560	NA	NA	0.632743	0.777021	0.76367
rs10507391	rs10870639	0.77251	NA	NA	NA	NA
rs10507391	rs10870640	0.614031	NA	NA	NA	NA
rs10507391	rs11147434	0.627631	NA	NA	NA	NA
rs10507391	rs11617473	0.762759	NA	NA	NA	NA
rs10507391	rs12017304	NA	NA	NA	0.603307	0.850489
rs10507391	rs12018461	NA	NA	NA	NA	0.842076
rs10507391	rs12429692	NA	NA	0.836104	0.636682	0.649928
rs10507391	rs12560847	0.683295	NA	NA	NA	NA
rs10507391	rs4073259	0.866992	0.834779	NA	0.841391	NA
rs10507391	rs4075131	NA	NA	0.641124	0.648165	NA
rs10507391	rs4075474	0.736133	0.840211	NA	0.845216	NA
rs10507391	rs4293222	NA	0.92649	0.926466	1	0.991896
rs10507391	rs4503649	0.769555	NA	NA	NA	NA
rs10507391	rs4769055	0.640321	0.676364	NA	0.658295	NA
rs10507391	rs4769869	0.627631	NA	NA	NA	NA
rs10507391	rs61947374	0.614031	NA	NA	NA	NA
rs10507391	rs9315045	NA	NA	NA	0.603307	0.850489
rs10507391	rs9551960	0.795534	NA	0.751122	NA	0.880172
rs10507391	rs9579646	0.700476	0.676364	NA	0.661794	NA
rs10508372	rs10905488	0.973303	0.986206	0.995635	0.954022	0.814178
rs10508372	rs10905491	0.938253	0.919836	0.987012	0.690736	0.788227
rs10508372	rs111737010	NA	0.786707	NA	NA	NA
rs10508372	rs11255968	NA	0.79301	0.622504	NA	NA
rs10508372	rs11255975	0.63355	0.677607	0.982743	0.691871	0.866125
rs10508372	rs11255979	0.942325	0.71377	0.982755	0.968928	1
rs10508372	rs12219291	NA	NA	0.621375	NA	NA
rs10508372	rs12253380	0.627095	0.888563	0.953348	NA	0.815094
rs10508372	rs290901	NA	NA	0.871354	NA	NA
rs10508372	rs290904	NA	0.811455	NA	NA	NA
rs10508372	rs373847874	NA	NA	0.79168	NA	NA
rs10508372	rs3847419	NA	0.769702	NA	NA	NA
rs10508372	rs4399246	NA	0.702201	0.632457	NA	NA
rs10508372	rs4548532	NA	0.702201	0.631573	NA	NA
rs10508372	rs56169495	0.691796	0.932483	0.982743	0.691871	0.850168
rs10508372	rs5783071	NA	0.728253	NA	NA	NA
rs10508372	rs76167379	0.666637	0.894657	0.978521	NA	0.815094
rs10508372	rs7893722	0.620025	0.91901	0.949285	0.691871	0.850168
rs10519068	rs1020730	NA	0.862617	NA	0.885909	0.702645
rs10519068	rs10519067	NA	0.904442	0.835966	0.974956	0.869595
rs10519068	rs11071557	NA	NA	0.699404	0.928145	0.807339
rs10519068	rs11071558	NA	NA	0.660318	0.919866	0.807339
rs10519068	rs11632684	NA	0.622103	NA	0.703851	0.633023
rs10519068	rs11633029	NA	0.876223	0.610275	0.867	0.746964
rs10519068	rs11637301	NA	0.862617	NA	0.878966	0.702645
rs10519068	rs11637671	NA	0.815866	0.616564	0.875108	0.746964
rs10519068	rs11639084	NA	0.889323	0.627505	0.92904	0.731184
rs10519068	rs12900122	NA	0.898916	0.685007	0.910629	0.824527
rs10519068	rs12903966	NA	0.898916	0.685007	0.910629	0.824527
rs10519068	rs12905602	NA	0.877302	0.695845	0.939109	0.857595
rs10519068	rs12915776	NA	NA	NA	NA	0.608582
rs10519068	rs1351544	NA	0.875712	NA	0.87535	0.690434
rs10519068	rs144543413	NA	NA	NA	0.830163	0.794954
rs10519068	rs16943064	NA	0.8373	NA	0.836555	0.719368
rs10519068	rs16943070	NA	0.862617	NA	0.885909	0.702645
rs10519068	rs16943087	NA	0.890823	0.664148	0.910629	0.819607
rs10519068	rs16943117	NA	NA	NA	NA	0.604259
rs10519068	rs1817479	NA	0.880422	NA	0.87535	0.696233
rs10519068	rs1963497	NA	NA	NA	NA	0.616395
rs10519068	rs2279292	NA	0.833308	0.688067	0.91187	0.819607
rs10519068	rs2279293	NA	0.823245	NA	0.901087	0.732445
rs10519068	rs2279294	NA	0.833308	NA	0.901087	0.732445
rs10519068	rs28378989	NA	0.862617	NA	0.878966	0.724087
rs10519068	rs341415	NA	0.600973	NA	0.63426	NA
rs10519068	rs34753162	NA	NA	0.674892	0.912391	0.802725
rs10519068	rs34986765	NA	NA	NA	0.919916	0.778545
rs10519068	rs35503805	NA	0.898916	0.693946	0.903668	0.81487
rs10519068	rs576273952	NA	NA	0.6622	0.966666	0.791281
rs10519068	rs7162065	NA	0.862617	NA	0.885909	0.702645
rs10519068	rs7172011	NA	0.742458	NA	0.725256	0.647755
rs10519068	rs7173981	NA	NA	NA	0.669991	0.652053
rs10519068	rs7183955	NA	0.672952	NA	0.620319	NA
rs10519068	rs8025324	NA	0.90531	NA	0.87535	0.696233
rs10519068	rs8025689	NA	0.862617	NA	0.850909	0.753069
rs10519068	rs922783	NA	0.876223	NA	0.832475	0.711633
rs10519068	rs9920526	NA	0.849109	NA	0.87086	0.724087
rs10519068	rs9920560	NA	0.862617	NA	0.885909	0.702645
rs10519068	rs9920577	NA	0.862617	NA	0.885909	0.702645
rs10519068	rs9920592	NA	0.862617	NA	0.885909	0.702645
rs10519068	rs9920593	NA	0.862617	NA	0.885909	0.702645
rs10519068	rs9920610	NA	0.862617	NA	0.878966	0.719368
rs10519068	rs9920962	NA	NA	NA	0.608359	NA
rs10716217	rs11465970	NA	NA	NA	0.69408	NA
rs10716217	rs1152906	NA	0.815084	NA	0.849116	NA
rs10716217	rs1152907	NA	0.813725	NA	0.857522	NA
rs10716217	rs1152909	0.984069	0.993682	0.761342	0.948476	0.977136
rs10716217	rs1152912	NA	NA	NA	0.630379	NA
rs10716217	rs1152913	NA	0.68348	NA	0.613759	NA
rs10716217	rs1168641	0.992065	1	1	0.995613	1
rs10716217	rs1168642	NA	0.82711	0.972216	0.904048	0.959392
rs10716217	rs1168643	NA	0.85435	0.972216	0.904048	0.959392
rs10716217	rs1168644	0.988126	1	1	1	1
rs10716217	rs1168645	NA	0.932126	0.975852	0.991265	0.963738
rs10716217	rs1168647	NA	0.85435	0.972216	0.904048	0.959392
rs10716217	rs1168648	NA	0.849212	0.972216	0.904048	0.959392
rs10716217	rs1168762	0.889308	1	0.983798	0.98259	0.981707
rs10716217	rs1168771	NA	0.887999	0.678276	0.768326	0.601736
rs10716217	rs1168774	NA	0.758703	NA	0.720561	NA
rs10716217	rs139344896	0.98011	0.981179	0.741915	0.931578	0.963195
rs10716217	rs17767286	NA	NA	NA	0.633824	NA
rs10716217	rs17767298	NA	NA	NA	0.637504	NA
rs10716217	rs2289134	NA	NA	NA	0.688848	NA
rs10716217	rs2576186	NA	0.85435	0.972216	0.904048	0.954908
rs10716217	rs2701291	NA	0.825765	0.817234	0.879962	NA
rs10716217	rs34349535	NA	0.688573	0.796204	0.787341	NA
rs10716217	rs3782347	NA	0.606415	NA	0.649089	NA
rs10716217	rs4762087	NA	NA	NA	0.604894	NA
rs10716217	rs552232371	0.70472	0.921573	0.690238	0.899464	0.8612
rs10716217	rs55715236	NA	NA	NA	0.69408	NA
rs10716217	rs55913894	NA	0.60037	NA	0.649089	NA
rs10716217	rs61927088	NA	NA	NA	0.614279	NA
rs10716217	rs61927090	NA	NA	NA	0.611864	NA
rs10716217	rs71096078	NA	0.819928	0.839179	0.893718	NA
rs10716217	rs73125367	NA	0.687904	0.815325	0.665243	0.638121
rs10716217	rs77551326	NA	NA	NA	0.69408	NA
rs10766197	rs10500804	0.895823	NA	0.839626	0.838286	0.842621
rs10766197	rs10766196	0.895823	NA	0.847538	0.838286	0.866217
rs10766197	rs11410959	NA	NA	NA	NA	0.606607
rs10766197	rs12794714	0.895823	NA	0.847538	0.842534	0.870227
rs10766197	rs1562902	NA	NA	NA	0.70392	0.626324
rs10767664	rs10219241	NA	NA	0.704522	NA	NA
rs10767664	rs10767662	NA	NA	0.692774	NA	NA
rs10767664	rs10767665	NA	NA	0.70925	NA	NA
rs10767664	rs10767667	NA	NA	0.701855	NA	NA
rs10767664	rs10835215	NA	NA	0.706595	NA	NA
rs10767664	rs11030099	NA	0.875075	0.880496	0.873268	0.745242
rs10767664	rs11030104	NA	0.979796	0.973529	0.889037	0.749943
rs10767664	rs112256750	NA	0.979735	0.984895	0.983091	0.846121
rs10767664	rs113145808	NA	0.979735	0.984895	0.983091	0.846121
rs10767664	rs12575096	NA	0.979796	0.984895	0.922934	0.779723
rs10767664	rs12790234	NA	0.979735	0.984895	0.983091	0.846121
rs10767664	rs16917237	NA	0.979796	0.984895	0.922934	0.779723
rs10767664	rs1829469	NA	0.979796	0.996217	0.938899	0.795201
rs10767664	rs2030323	1	1	1	1	1
rs10767664	rs2030324	NA	NA	0.707597	NA	NA
rs10767664	rs2049045	NA	0.629416	NA	0.731395	NA
rs10767664	rs2049046	NA	NA	0.705963	NA	NA
rs10767664	rs2883187	NA	NA	0.706595	NA	NA
rs10767664	rs34379767	NA	0.979735	0.984895	0.983091	0.846121
rs10767664	rs35038967	NA	0.979796	0.984895	0.922934	0.779723
rs10767664	rs35699873	NA	NA	0.769749	NA	NA
rs10767664	rs36070170	NA	0.910331	0.886203	0.873268	0.735293
rs10767664	rs4378341	NA	NA	0.692774	NA	NA
rs10767664	rs4385847	NA	NA	0.692774	NA	NA
rs10767664	rs444654	0.664196	0.979924	0.988694	0.983091	0.985515
rs10767664	rs4542361	NA	NA	0.692774	NA	NA
rs10767664	rs4633417	NA	NA	0.692774	NA	NA
rs10767664	rs4922793	NA	0.989857	0.996217	1	0.861582
rs10767664	rs4923463	NA	0.910331	0.886203	0.873268	0.735293
rs10767664	rs4923464	NA	0.959678	0.973529	0.899904	0.732684
rs10767664	rs4923466	NA	0.979735	0.984895	0.983091	0.846121
rs10767664	rs57189467	NA	0.680837	0.811024	0.609589	NA
rs10767664	rs6484320	0.664196	0.989889	0.988694	0.971871	0.985515
rs10767664	rs7103411	0.664196	0.989889	0.988694	0.988718	0.985515
rs10767664	rs7103873	NA	NA	0.692774	NA	NA
rs10767664	rs7104207	NA	NA	0.692774	NA	NA
rs10767664	rs71311904	NA	0.909787	0.95549	0.9775	0.831774
rs10767664	rs7482752	NA	NA	0.692774	NA	NA
rs10767664	rs7926362	0.664196	0.989889	0.988694	0.983091	0.985515
rs10767664	rs7931247	NA	NA	0.701855	NA	NA
rs10767664	rs7934165	NA	NA	0.707597	NA	NA
rs10767664	rs988748	0.81333	0.989889	1	0.98877	1
rs10835689	rs809462	NA	NA	NA	NA	0.641104
rs10970976	rs10511906	NA	0.886934	0.972649	0.833073	0.89756
rs10970976	rs10738888	NA	NA	0.926661	NA	0.701932
rs10970976	rs10758139	NA	0.791924	0.992172	0.830996	0.892391
rs10970976	rs10813815	NA	0.938958	0.996071	0.986891	0.901555
rs10970976	rs10813816	NA	0.786339	0.988212	0.825714	0.892391
rs10970976	rs10813817	NA	0.759843	0.927835	0.773174	0.89756
rs10970976	rs10813818	NA	NA	0.706452	NA	NA
rs10970976	rs10813819	NA	NA	0.644844	NA	NA
rs10970976	rs10970975	0.937395	0.928001	0.976715	0.848867	0.984163
rs10970976	rs10970977	NA	NA	0.71944	0.621728	NA
rs10970976	rs10970980	NA	0.880445	0.938637	0.833073	0.8973
rs10970976	rs10970981	NA	0.880445	0.938637	0.833073	0.8973
rs10970976	rs10970985	NA	NA	0.648421	NA	NA
rs10970976	rs10970986	NA	0.654246	NA	0.74167	0.685721
rs10970976	rs12985	NA	0.604064	0.891705	NA	0.787559
rs10970976	rs1467712	0.94076	0.921715	1	0.841809	0.994648
rs10970976	rs1467713	0.94076	0.928001	1	0.848867	0.994648
rs10970976	rs1556138	NA	0.886155	1	0.848867	0.96774
rs10970976	rs2068116	NA	0.791924	0.996071	0.830996	0.892391
rs10970976	rs4878497	NA	NA	0.721532	NA	NA
rs10970976	rs576966530	NA	0.780791	0.938637	0.815493	0.892688
rs10970976	rs7022554	NA	NA	0.839392	NA	NA
rs10970976	rs7029002	NA	NA	0.634664	NA	NA
rs10970976	rs7042042	NA	NA	0.684516	NA	NA
rs10970976	rs7874563	NA	0.780791	0.938637	0.815493	0.892688
rs11000019	rs11000020	0.82735	NA	NA	NA	NA
rs11000019	rs11000025	0.909823	0.853648	NA	NA	NA
rs11000019	rs111780511	NA	NA	NA	1	NA
rs11000019	rs112231049	NA	NA	NA	1	NA
rs11000019	rs114968425	NA	NA	NA	1	NA
rs11000019	rs115033851	NA	NA	NA	1	NA
rs11000019	rs12247599	0.776418	0.676675	NA	1	NA
rs11000019	rs138425400	0.781123	NA	NA	NA	NA
rs11000019	rs141744411	0.828419	NA	NA	NA	NA
rs11000019	rs184318951	NA	NA	NA	1	NA
rs11000019	rs185374527	NA	NA	NA	1	NA
rs11000019	rs189334063	NA	NA	NA	1	NA
rs11000019	rs192437415	NA	NA	NA	1	NA
rs11000019	rs535908745	NA	NA	NA	1	NA
rs11000019	rs555417248	NA	NA	NA	1	NA
rs11000019	rs74145690	0.903471	0.853648	NA	1	NA
rs1101999	rs1102000	0.992649	0.958552	1	1	NA
rs1101999	rs1102001	NA	0.663515	NA	NA	NA
rs1101999	rs1104171	0.842442	1	1	1	NA
rs1101999	rs11578363	NA	NA	1	NA	NA
rs1101999	rs1341409	0.839402	0.96315	1	1	NA
rs1101999	rs139561829	0.798697	0.958552	NA	0.665336	NA
rs1101999	rs145685470	0.992619	1	NA	1	NA
rs1101999	rs1633293	0.981904	1	1	1	NA
rs1101999	rs1772398	1	1	1	1	NA
rs1101999	rs2793855	NA	0.663515	NA	NA	NA
rs1101999	rs34522865	NA	0.663515	NA	NA	NA
rs1101999	rs367972254	NA	NA	1	NA	NA
rs1101999	rs369384666	NA	NA	1	NA	NA
rs1101999	rs370312312	NA	NA	1	NA	NA
rs1101999	rs371131959	NA	NA	1	NA	NA
rs1101999	rs373663110	NA	NA	1	NA	NA
rs1101999	rs376578094	NA	NA	1	NA	NA
rs1101999	rs377664809	NA	NA	1	NA	NA
rs1101999	rs541528967	NA	NA	1	NA	NA
rs1101999	rs544014743	NA	NA	1	NA	NA
rs1101999	rs544368905	NA	NA	1	NA	NA
rs1101999	rs547232837	NA	NA	1	NA	NA
rs1101999	rs547759409	NA	NA	1	NA	NA
rs1101999	rs557910483	NA	NA	1	NA	NA
rs1101999	rs566233957	NA	NA	1	NA	NA
rs1101999	rs567404057	NA	NA	1	NA	NA
rs1101999	rs567479910	NA	NA	1	NA	NA
rs1101999	rs575911201	NA	NA	1	NA	NA
rs1101999	rs576129674	NA	NA	1	NA	NA
rs1101999	rs577667857	NA	NA	1	NA	NA
rs1101999	rs58060370	NA	0.746098	NA	NA	NA
rs1101999	rs856073	NA	0.663515	NA	NA	NA
rs1101999	rs856081	NA	0.622598	NA	NA	NA
rs1101999	rs856082	0.752834	0.958552	NA	0.665336	NA
rs1101999	rs856083	NA	0.622598	NA	NA	NA
rs1101999	rs856086	NA	0.622598	NA	NA	NA
rs1101999	rs856087	0.756429	0.958552	NA	0.665336	NA
rs1101999	rs856091	0.773201	1	NA	1	NA
rs1101999	rs856093	0.776818	1	NA	1	NA
rs11023374	rs10500804	NA	0.721428	NA	NA	NA
rs11023374	rs10766196	NA	0.711882	NA	NA	NA
rs11023374	rs12794714	NA	0.714344	NA	NA	NA
rs11030100	rs10219241	NA	NA	0.623467	NA	NA
rs11030100	rs10767662	NA	NA	0.625601	NA	NA
rs11030100	rs10767665	NA	NA	0.622174	NA	NA
rs11030100	rs10767667	NA	NA	0.614952	NA	NA
rs11030100	rs10835215	NA	NA	0.619651	NA	NA
rs11030100	rs11030099	1	0.980774	0.996247	1	1
rs11030100	rs11030104	NA	0.929675	0.908407	0.947324	0.984219
rs11030100	rs112256750	0.866033	0.9299	0.898274	0.868478	0.881721
rs11030100	rs113145808	0.879509	0.9299	0.898274	0.868478	0.881721
rs11030100	rs12575096	NA	0.929675	0.898274	0.936381	0.942371
rs11030100	rs12790234	0.879509	0.9299	0.898274	0.868478	0.881721
rs11030100	rs16917237	NA	0.929675	0.898274	0.936381	0.942371
rs11030100	rs1829469	NA	0.929675	0.887153	0.930801	0.927072
rs11030100	rs2030323	NA	0.910331	0.883989	0.873268	0.745242
rs11030100	rs2030324	NA	NA	0.620897	NA	NA
rs11030100	rs2049045	NA	NA	NA	0.774761	NA
rs11030100	rs2049046	NA	NA	0.619636	NA	NA
rs11030100	rs2883187	NA	NA	0.619651	NA	NA
rs11030100	rs34379767	0.866033	0.9299	0.898274	0.868478	0.881721
rs11030100	rs35038967	NA	0.929675	0.898274	0.936381	0.942371
rs11030100	rs35699873	NA	NA	0.684612	NA	NA
rs11030100	rs36070170	0.968708	1	0.98133	1	0.989426
rs11030100	rs4378341	NA	NA	0.625601	NA	NA
rs11030100	rs4385847	NA	NA	0.625601	NA	NA
rs11030100	rs444654	0.618385	0.910847	0.895095	0.868478	0.7614
rs11030100	rs4542361	NA	NA	0.625601	NA	NA
rs11030100	rs4633417	NA	NA	0.625601	NA	NA
rs11030100	rs4922793	NA	0.919932	0.887153	0.873268	0.865859
rs11030100	rs4923463	0.953598	1	0.98133	1	0.989426
rs11030100	rs4923464	0.984452	0.9299	0.908407	0.959096	0.973586
rs11030100	rs4923466	0.879509	0.9299	0.898274	0.868478	0.881721
rs11030100	rs57189467	NA	0.631022	0.705204	NA	NA
rs11030100	rs6484320	0.618385	0.920305	0.895095	0.857777	0.7614
rs11030100	rs7103411	0.618385	0.920305	0.895095	0.87415	0.7614
rs11030100	rs7103873	NA	NA	0.625601	NA	NA
rs11030100	rs7104207	NA	NA	0.625601	NA	NA
rs11030100	rs71311904	NA	0.839345	0.843839	0.852174	0.835615
rs11030100	rs7482752	NA	NA	0.625601	NA	NA
rs11030100	rs7926362	0.618385	0.920305	0.895095	0.868478	0.7614
rs11030100	rs7931247	NA	NA	0.614952	NA	NA
rs11030100	rs7934165	NA	NA	0.620897	NA	NA
rs11030100	rs988748	NA	0.920305	0.883989	0.864067	0.745242
rs11030101	rs10219241	NA	NA	NA	0.950161	0.782634
rs11030101	rs10767659	0.610777	NA	NA	NA	NA
rs11030101	rs10767662	NA	NA	NA	0.98096	0.892591
rs11030101	rs10767665	NA	NA	NA	0.9463	0.892041
rs11030101	rs10767667	NA	NA	NA	0.924318	0.869242
rs11030101	rs10835210	NA	0.831797	0.990139	0.904843	0.881885
rs11030101	rs10835215	NA	NA	NA	0.950371	0.892041
rs11030101	rs112220894	0.610777	NA	NA	NA	NA
rs11030101	rs112842656	0.614365	NA	NA	NA	NA
rs11030101	rs1519480	0.603462	NA	NA	NA	NA
rs11030101	rs1949513	NA	0.778526	0.956153	0.892673	0.851801
rs11030101	rs2030324	NA	NA	NA	0.939903	0.892041
rs11030101	rs2049046	NA	NA	NA	0.984452	0.887812
rs11030101	rs28722151	NA	0.643841	0.825931	0.804002	0.698414
rs11030101	rs2883187	0.63738	NA	NA	0.942512	0.892041
rs11030101	rs3045304	0.959279	0.964381	0.886491	0.917111	0.902209
rs11030101	rs34578636	0.836097	0.841748	0.805424	0.872257	0.897398
rs11030101	rs35699873	NA	NA	NA	0.837636	0.711678
rs11030101	rs369811230	0.991764	0.986178	0.995054	0.958194	0.932709
rs11030101	rs4378341	NA	NA	NA	0.98096	0.892591
rs11030101	rs4385847	NA	NA	NA	0.98096	0.892591
rs11030101	rs4517468	0.607218	NA	NA	NA	NA
rs11030101	rs4542361	NA	NA	NA	0.992236	0.892591
rs11030101	rs4633417	NA	NA	NA	0.992236	0.892591
rs11030101	rs7103873	NA	NA	NA	0.98096	0.892591
rs11030101	rs7104207	NA	NA	NA	0.98096	0.892591
rs11030101	rs7482752	NA	NA	NA	0.98096	0.892591
rs11030101	rs78500263	0.610777	NA	NA	NA	NA
rs11030101	rs7931247	NA	NA	NA	0.924318	0.874639
rs11030101	rs7934165	NA	NA	NA	0.953951	0.892041
rs11071559	rs1020730	NA	NA	NA	0.886383	0.723794
rs11071559	rs10519067	NA	NA	0.718546	0.974796	0.935293
rs11071559	rs11071557	NA	0.911863	0.946932	0.928394	0.967946
rs11071559	rs11071558	NA	0.901949	0.960246	0.935927	0.967946
rs11071559	rs11632684	NA	NA	NA	0.702779	0.682144
rs11071559	rs11633029	NA	NA	NA	0.86765	0.788755
rs11071559	rs11637301	NA	NA	NA	0.879482	0.723794
rs11071559	rs11637671	NA	NA	NA	0.875861	0.788755
rs11071559	rs11639084	NA	NA	NA	0.929347	0.760227
rs11071559	rs12900122	NA	NA	NA	0.881088	0.676052
rs11071559	rs12903966	NA	NA	NA	0.881088	0.676052
rs11071559	rs12905602	NA	NA	NA	0.908691	0.696345
rs11071559	rs12915776	NA	NA	NA	NA	0.746353
rs11071559	rs1351544	NA	NA	NA	0.875517	0.723468
rs11071559	rs144543413	NA	0.799051	NA	0.832198	0.88057
rs11071559	rs16943064	NA	NA	NA	0.837449	0.75226
rs11071559	rs16943070	NA	NA	NA	0.886383	0.723794
rs11071559	rs16943087	NA	NA	NA	0.881088	0.664129
rs11071559	rs16943117	NA	NA	NA	NA	0.7418
rs11071559	rs1817479	NA	NA	NA	0.875517	0.729743
rs11071559	rs1963497	NA	NA	NA	NA	0.773134
rs11071559	rs2279292	NA	NA	NA	0.882544	0.664129
rs11071559	rs2279293	NA	NA	NA	0.901623	0.761502
rs11071559	rs2279294	NA	NA	NA	0.901623	0.761502
rs11071559	rs28378989	NA	NA	NA	0.879482	0.756853
rs11071559	rs341415	NA	NA	NA	0.633423	NA
rs11071559	rs34753162	0.864984	0.960937	0.980003	0.928394	0.962463
rs11071559	rs34986765	NA	0.845675	NA	0.935966	0.935268
rs11071559	rs35503805	NA	NA	NA	0.87433	0.660058
rs11071559	rs576273952	0.955597	1	0.960453	0.98316	0.951255
rs11071559	rs7162065	NA	NA	NA	0.886383	0.723794
rs11071559	rs7172011	NA	NA	NA	0.72432	0.698836
rs11071559	rs7173981	NA	0.768867	NA	0.69656	0.807516
rs11071559	rs7183955	NA	NA	NA	0.6008	NA
rs11071559	rs8025324	NA	NA	NA	0.875517	0.729743
rs11071559	rs8025689	NA	NA	NA	0.851867	0.794715
rs11071559	rs922783	NA	NA	NA	0.833456	0.733061
rs11071559	rs9920526	NA	NA	NA	0.871272	0.756853
rs11071559	rs9920560	NA	NA	NA	0.886383	0.723794
rs11071559	rs9920577	NA	NA	NA	0.886383	0.723794
rs11071559	rs9920592	NA	NA	NA	0.886383	0.723794
rs11071559	rs9920593	NA	NA	NA	0.886383	0.723794
rs11071559	rs9920610	NA	NA	NA	0.879482	0.75226
rs11078927	rs1008723	NA	0.835789	0.971782	0.837934	0.74311
rs11078927	rs1011082	NA	0.815072	0.962582	0.789882	0.715823
rs11078927	rs1031458	NA	0.788609	0.967169	0.748044	0.708179
rs11078927	rs1031459	NA	NA	0.674811	NA	NA
rs11078927	rs1031460	NA	0.788609	0.967169	0.743524	0.708179
rs11078927	rs10445308	NA	0.883787	0.893412	0.89371	0.876425
rs11078927	rs1054609	NA	0.913406	0.995205	0.972443	0.961494
rs11078927	rs10852935	0.907266	0.957435	0.995205	0.972443	0.975871
rs11078927	rs10852936	NA	0.894199	0.990383	0.972443	0.961494
rs11078927	rs11078925	0.894056	0.957435	0.995205	0.972443	0.975871
rs11078927	rs11078926	0.960898	0.993807	1	0.995938	0.995153
rs11078927	rs11078928	0.983637	0.993807	1	1	0.995153
rs11078927	rs113897057	NA	0.659545	0.897606	0.76878	0.81941
rs11078927	rs11557466	0.894056	0.957435	0.995205	0.972443	0.96642
rs11078927	rs11557467	NA	0.792711	0.990406	0.83182	0.893753
rs11078927	rs11650661	NA	0.810259	0.995205	0.83182	0.893753
rs11078927	rs11651596	NA	0.958037	0.990383	0.99193	0.976011
rs11078927	rs11655292	NA	0.810259	0.995205	0.83182	0.893753
rs11078927	rs11657449	NA	NA	0.671774	NA	NA
rs11078927	rs11658278	NA	0.78344	0.995205	0.83182	0.886859
rs11078927	rs11658993	NA	0.89403	0.893412	0.91559	0.906521
rs11078927	rs11870965	NA	0.913406	0.995205	0.972443	0.961494
rs11078927	rs12150079	NA	NA	0.676333	NA	NA
rs11078927	rs12603332	NA	0.642805	0.923667	0.68348	0.67262
rs11078927	rs12709365	NA	0.913406	0.995205	0.972443	0.961494
rs11078927	rs12936231	NA	0.710996	0.995205	0.809565	0.858356
rs11078927	rs12939457	NA	0.913406	0.995205	0.964738	0.961494
rs11078927	rs12939565	NA	0.813773	0.995205	0.83182	0.905936
rs11078927	rs12939566	NA	0.918333	0.995205	0.972443	0.975871
rs11078927	rs12939832	0.991803	0.981556	0.995206	0.975763	0.975966
rs11078927	rs12942330	NA	0.883787	0.893412	0.89371	0.876425
rs11078927	rs12944882	NA	0.650601	0.985632	0.690563	0.789963
rs11078927	rs12946393	NA	NA	0.841245	NA	NA
rs11078927	rs12946510	NA	0.887405	0.884487	0.825071	0.85653
rs11078927	rs12949100	0.96804	0.981663	1	0.991889	0.97584
rs11078927	rs13380815	NA	0.913406	0.995205	0.972443	0.961494
rs11078927	rs143385463	NA	0.773213	0.967169	0.729275	0.698706
rs11078927	rs1453559	NA	0.690908	0.995205	0.797829	0.825757
rs11078927	rs150443878	NA	0.742039	0.636915	0.721093	0.72261
rs11078927	rs150597688	NA	0.755431	0.958021	0.741075	0.694385
rs11078927	rs200216139	NA	0.757934	0.985589	0.779742	0.852821
rs11078927	rs200306858	NA	NA	0.858475	0.706731	0.731254
rs11078927	rs201389301	NA	0.711854	0.89358	0.706103	0.672685
rs11078927	rs202126107	NA	0.761566	0.980859	0.893775	0.894142
rs11078927	rs2305479	0.705877	0.871936	1	0.84944	0.908097
rs11078927	rs2313430	NA	0.659545	0.893412	0.772546	0.807668
rs11078927	rs2872516	NA	0.904348	0.967169	0.878598	0.76276
rs11078927	rs2941519	NA	NA	0.795127	0.640663	0.687006
rs11078927	rs2941520	NA	NA	0.609553	NA	NA
rs11078927	rs2941522	NA	0.653895	0.865527	0.719117	0.768227
rs11078927	rs2952140	NA	0.6439	0.881023	0.772546	0.804999
rs11078927	rs2952144	NA	0.665268	0.897606	0.772546	0.808867
rs11078927	rs34073687	NA	0.623993	0.695	0.723305	0.776199
rs11078927	rs34074973	0.900623	0.951832	0.995205	0.972443	0.975871
rs11078927	rs34120102	0.975475	0.957435	0.995205	0.972443	0.975871
rs11078927	rs34189114	0.894056	0.957435	0.995205	0.972443	0.975871
rs11078927	rs34233420	NA	0.891013	0.995205	0.908595	0.911711
rs11078927	rs35196450	0.728525	0.993807	0.995248	0.995938	0.985438
rs11078927	rs35222145	NA	0.652793	0.990501	0.707715	0.857694
rs11078927	rs35503505	NA	NA	0.665397	NA	NA
rs11078927	rs35564481	NA	0.687037	0.995205	0.797829	0.848237
rs11078927	rs35569035	0.919419	0.957435	0.995205	0.972443	0.975871
rs11078927	rs35736272	0.967421	0.957435	0.995205	0.972443	0.975871
rs11078927	rs35833706	NA	0.700122	0.872777	0.749889	0.760116
rs11078927	rs36000226	0.705877	0.877182	1	0.84944	0.908097
rs11078927	rs36038753	NA	0.913406	0.995205	0.972443	0.975871
rs11078927	rs36084703	0.678034	0.877182	1	0.84944	0.908097
rs11078927	rs36095411	0.902269	0.940576	0.995205	0.92959	0.940703
rs11078927	rs3744246	NA	NA	0.854097	NA	NA
rs11078927	rs3816470	NA	0.650601	0.985632	0.686791	0.789963
rs11078927	rs4065275	NA	0.67742	0.915112	0.688105	0.675883
rs11078927	rs4795393	NA	0.615626	NA	NA	NA
rs11078927	rs4795395	NA	0.883787	0.897606	0.89371	0.88082
rs11078927	rs4795398	0.919419	0.957435	0.995205	0.972443	0.970998
rs11078927	rs4795399	0.960898	0.987657	1	0.995938	0.995153
rs11078927	rs4795400	0.793599	0.993807	0.962582	0.967939	0.796392
rs11078927	rs4795401	NA	0.852318	0.962582	0.834415	0.715823
rs11078927	rs4795402	NA	NA	0.845681	NA	NA
rs11078927	rs4795403	NA	NA	0.845681	NA	NA
rs11078927	rs4795404	NA	NA	0.845681	NA	NA
rs11078927	rs4795405	NA	0.754737	0.907768	0.825424	0.740218
rs11078927	rs541186443	NA	0.827219	0.967169	0.792383	0.712121
rs11078927	rs56380902	NA	0.732319	0.94068	0.814916	0.693697
rs11078927	rs56750287	0.728525	1	1	0.995938	0.990303
rs11078927	rs570254669	NA	0.956995	0.976046	0.941043	0.952238
rs11078927	rs5820308	0.748248	0.963673	0.967169	0.918971	0.780746
rs11078927	rs58989791	NA	0.827219	0.967169	0.792383	0.712121
rs11078927	rs59716545	0.894056	0.957435	0.981088	0.964057	0.975871
rs11078927	rs62066988	NA	NA	0.676333	NA	NA
rs11078927	rs62067029	0.908138	0.895921	0.980805	0.897958	0.907132
rs11078927	rs6503524	NA	0.837181	0.967169	0.792383	0.719259
rs11078927	rs71152617	NA	0.913406	0.995205	0.964738	0.961494
rs11078927	rs7213668	NA	NA	0.826676	NA	NA
rs11078927	rs7216558	NA	0.713192	0.967169	0.764738	0.693697
rs11078927	rs7219923	NA	0.713192	0.967169	0.764738	0.693697
rs11078927	rs7221605	NA	0.788609	0.967169	0.748044	0.708179
rs11078927	rs7224129	NA	0.710974	0.929487	0.764738	0.693697
rs11078927	rs7224908	NA	NA	0.841245	NA	NA
rs11078927	rs77749396	0.602219	0.742094	0.728729	0.661762	NA
rs11078927	rs8065777	NA	0.788609	0.967169	0.748044	0.708179
rs11078927	rs8069176	NA	0.914759	1	0.983957	0.97584
rs11078927	rs8071789	NA	0.650188	0.990406	0.781813	0.839148
rs11078927	rs8074437	NA	0.710974	0.967169	0.75918	0.69102
rs11078927	rs8076131	0.633638	0.946381	0.91087	0.891296	0.769727
rs11078927	rs869402	0.651718	0.842211	0.962582	0.792383	0.719259
rs11078927	rs870830	NA	NA	0.76	NA	NA
rs11078927	rs883770	0.705877	0.877182	1	0.84944	0.912359
rs11078927	rs907091	NA	0.632726	0.888664	0.744096	0.771279
rs11078927	rs921649	NA	0.837181	0.967169	0.792383	0.719259
rs11078927	rs921650	NA	0.837181	0.967169	0.792383	0.719259
rs11078927	rs9303277	NA	0.659545	0.897606	0.772546	0.81941
rs11078927	rs9303279	0.918975	0.958037	0.967169	0.922404	0.780746
rs11078927	rs9303280	NA	0.778814	0.967169	0.748044	0.708179
rs11078927	rs9303281	NA	0.706877	0.967169	0.764738	0.693697
rs11078927	rs9635726	NA	NA	0.703822	NA	NA
rs11078927	rs9747973	NA	0.640398	0.806476	0.719117	0.764342
rs11078927	rs9891174	NA	0.888537	0.995205	0.968242	0.961494
rs11078927	rs9903250	NA	0.805477	0.995205	0.83182	0.890269
rs11078927	rs9904624	NA	0.913406	0.995205	0.972443	0.975871
rs11078927	rs9905959	NA	0.913406	0.995205	0.972443	0.952487
rs11078927	rs9907088	NA	0.913406	0.995205	0.972443	0.975871
rs11078927	rs9909593	NA	0.883787	0.897606	0.897533	0.885238
rs11078927	rs9910826	NA	0.913406	0.995205	0.972443	0.975871
rs11078927	rs9916765	NA	0.67317	0.985632	0.785134	0.848237
rs11079788	rs11079786	0.821528	NA	NA	0.763025	NA
rs11079788	rs112213443	0.635374	0.893951	NA	0.756389	NA
rs11079788	rs11650354	NA	0.66415	1	0.787213	0.917521
rs11079788	rs11650451	NA	NA	NA	0.611532	NA
rs11079788	rs11653146	NA	0.653285	1	0.782501	0.892852
rs11079788	rs11657388	0.995715	0.991071	1	1	1
rs11079788	rs11657479	NA	0.848124	0.955369	0.905236	0.919493
rs11079788	rs11658895	0.635374	0.893951	NA	0.756389	NA
rs11079788	rs12451801	1	1	1	1	1
rs11079788	rs148896191	0.63075	0.893951	NA	0.741311	NA
rs11079788	rs16947078	0.63075	0.893951	NA	0.741311	NA
rs11079788	rs1989291	0.842861	NA	NA	0.763025	NA
rs11079788	rs2074190	NA	NA	NA	0.759051	NA
rs11079788	rs41321047	NA	0.66415	0.95367	0.787213	0.91811
rs11079788	rs41519545	NA	NA	0.95367	0.787213	0.88711
rs11079788	rs56172120	0.862969	0.893684	NA	0.741311	NA
rs11079788	rs57171311	0.63075	0.893951	NA	0.741311	NA
rs11079788	rs58067360	0.665984	0.608665	NA	0.759051	NA
rs11079788	rs66490177	NA	0.66415	1	0.787213	0.892852
rs11079788	rs72831644	0.634685	NA	NA	NA	NA
rs11079788	rs7502875	0.92656	0.919874	0.955369	0.902935	0.896485
rs11141597	rs11141628	NA	0.704952	1	0.904111	0.885617
rs11141597	rs111450432	0.798782	0.801532	1	0.934076	0.86137
rs11141597	rs112023786	NA	0.724762	1	0.904111	0.86137
rs11141597	rs113149366	NA	0.684576	1	0.904111	0.86137
rs11141597	rs144256993	NA	0.697537	1	0.904111	0.86137
rs11141597	rs35516129	NA	NA	NA	0.736318	0.739246
rs11167761	rs4912781	NA	NA	0.840732	NA	NA
rs11167761	rs72794084	1	1	0.987704	0.98638	0.989269
rs11214966	rs10502183	NA	0.63411	NA	NA	NA
rs11214966	rs11214965	0.745158	0.974568	1	1	1
rs11214966	rs11214967	0.73134	0.939942	0.990764	0.921676	0.745207
rs11214966	rs12223585	0.896808	0.9873	1	0.958006	0.987665
rs11214966	rs12226053	NA	0.805555	0.990764	1	0.699286
rs11214966	rs12226078	0.64896	0.938751	1	1	1
rs11214966	rs12284545	NA	0.63411	NA	NA	NA
rs11214966	rs12289682	NA	0.63411	NA	NA	NA
rs11214966	rs144732719	0.649542	0.912714	0.963398	0.792019	0.726532
rs11214966	rs17116876	1	1	0.990764	1	0.745207
rs11214966	rs17116884	NA	0.725494	0.647595	NA	NA
rs11214966	rs4936295	NA	0.646236	0.657962	NA	0.671605
rs11214966	rs4938096	0.986715	1	1	0.958006	0.975867
rs11214966	rs4938097	NA	0.841587	0.990721	0.773122	0.97539
rs11214966	rs56088644	NA	0.63411	NA	NA	NA
rs11214966	rs61904749	0.986715	1	1	1	1
rs11214966	rs61904759	0.982246	1	1	1	1
rs11214966	rs7924722	NA	0.644909	NA	NA	NA
rs11214966	rs7937929	NA	0.688107	NA	NA	0.795158
rs11214966	rs9666276	0.995564	1	0.981481	1	0.745207
rs11214966	rs9666945	0.745158	0.974568	1	1	1
rs1129844	rs17735961	0.97977	1	0.993715	1	1
rs1129844	rs1860183	NA	0.6704	0.620885	0.687073	NA
rs1129844	rs1860188	0.900917	0.976046	0.925944	0.985254	0.922153
rs1129844	rs1860189	0.873644	0.976046	0.925944	0.977869	0.922153
rs1129844	rs2530797	NA	NA	0.64676	NA	NA
rs1129844	rs3917900	0.601669	NA	0.64676	NA	NA
rs1129844	rs5820074	NA	NA	0.64676	NA	NA
rs1129844	rs79722574	0.969657	0.952521	1	0.913084	0.984315
rs114381917	rs112105368	1	NA	NA	NA	NA
rs114381917	rs116757402	1	NA	NA	NA	NA
rs114381917	rs139416222	1	NA	NA	NA	NA
rs114381917	rs143951138	NA	NA	1	NA	NA
rs114381917	rs182043006	1	NA	NA	NA	NA
rs114381917	rs190805289	1	NA	NA	NA	NA
rs114381917	rs191379945	1	NA	NA	NA	NA
rs114381917	rs529628514	NA	NA	1	NA	NA
rs114381917	rs531032720	1	NA	NA	NA	NA
rs114381917	rs532140159	NA	NA	1	NA	NA
rs114381917	rs533798102	NA	NA	1	NA	NA
rs114381917	rs534732104	NA	NA	1	NA	NA
rs114381917	rs536732703	NA	NA	NA	NA	1
rs114381917	rs539502786	NA	NA	1	NA	NA
rs114381917	rs541597395	NA	NA	1	NA	NA
rs114381917	rs541835332	NA	NA	1	NA	NA
rs114381917	rs543814743	NA	NA	1	NA	NA
rs114381917	rs543903915	NA	NA	1	NA	NA
rs114381917	rs545909669	NA	NA	NA	NA	1
rs114381917	rs548951065	NA	NA	NA	NA	1
rs114381917	rs551852527	1	NA	NA	NA	NA
rs114381917	rs554179201	1	NA	NA	NA	NA
rs114381917	rs554489700	NA	NA	1	NA	NA
rs114381917	rs559761356	NA	NA	NA	NA	1
rs114381917	rs564628432	NA	NA	1	NA	NA
rs114381917	rs566553762	1	NA	NA	NA	NA
rs114381917	rs577802134	NA	NA	1	NA	NA
rs114381917	rs73122232	1	NA	NA	NA	NA
rs114381917	rs73122235	1	NA	NA	NA	NA
rs114381917	rs75321965	1	1	NA	0.868262	NA
rs114381917	rs76032342	NA	NA	1	NA	NA
rs114381917	rs76167251	1	1	NA	1	1
rs114381917	rs76849325	NA	0.872426	NA	0.700159	NA
rs114381917	rs78863673	1	0.854629	NA	1	1
rs114381917	rs79443541	1	1	NA	0.868262	NA
rs114381917	rs80217133	1	0.628877	1	0.762188	NA
rs11465955	rs11465970	0.715788	0.991963	0.974522	0.995014	0.988606
rs11465955	rs1152909	NA	0.605441	NA	0.636559	NA
rs11465955	rs1168641	NA	0.601545	NA	0.69194	NA
rs11465955	rs1168642	NA	0.723421	NA	0.756891	NA
rs11465955	rs1168643	NA	0.708531	NA	0.756891	NA
rs11465955	rs1168644	NA	0.601545	NA	0.688848	NA
rs11465955	rs1168645	NA	0.639165	NA	0.695046	NA
rs11465955	rs1168647	NA	0.708531	NA	0.756891	NA
rs11465955	rs1168648	NA	0.713454	NA	0.756891	NA
rs11465955	rs1168762	NA	0.601545	NA	0.686129	NA
rs11465955	rs139344896	NA	NA	NA	0.624809	NA
rs11465955	rs17767286	NA	0.854752	NA	0.919188	0.602108
rs11465955	rs17767298	NA	0.854752	NA	0.923333	0.602108
rs11465955	rs2289134	0.703889	0.991963	0.983105	1	1
rs11465955	rs2576186	NA	0.708531	NA	0.756891	NA
rs11465955	rs2701291	NA	NA	NA	0.607712	NA
rs11465955	rs3782347	NA	0.97622	NA	0.922228	0.954458
rs11465955	rs4762087	NA	0.822718	NA	0.877496	NA
rs11465955	rs552232371	NA	0.640879	NA	0.686768	NA
rs11465955	rs55715236	0.715788	0.991963	0.974522	0.995014	0.988606
rs11465955	rs55913894	NA	0.968855	NA	0.922228	0.954458
rs11465955	rs61927088	NA	0.827487	NA	0.889934	0.622541
rs11465955	rs61927090	NA	0.851144	NA	0.885259	0.647315
rs11465955	rs71096078	NA	NA	NA	0.621382	NA
rs11465955	rs77551326	0.702455	0.991963	1	0.995014	0.977179
rs1152908	rs11465951	NA	NA	0.698175	NA	NA
rs1152908	rs11465970	NA	0.601973	NA	0.678259	NA
rs1152908	rs1152884	NA	NA	0.698175	NA	NA
rs1152908	rs1152888	NA	NA	0.703051	NA	NA
rs1152908	rs1152906	NA	0.810728	0.797993	0.862411	NA
rs1152908	rs1152907	NA	0.820357	0.820593	0.870846	NA
rs1152908	rs1152909	1	1	1	0.96154	1
rs1152908	rs1152912	NA	NA	NA	0.615523	NA
rs1152908	rs1152913	NA	0.689936	NA	0.600077	NA
rs1152908	rs1168641	0.984089	0.993682	0.761342	0.98249	0.977136
rs1152908	rs1168642	NA	0.820418	0.732414	0.889985	0.935548
rs1152908	rs1168643	NA	0.84762	0.732414	0.889985	0.935548
rs1152908	rs1168644	0.980148	0.993682	0.761342	0.986888	0.977136
rs1152908	rs1168645	NA	0.925716	0.737428	0.97813	0.940437
rs1152908	rs1168647	NA	0.84762	0.732414	0.889985	0.935548
rs1152908	rs1168648	NA	0.842476	0.732414	0.889985	0.935548
rs1152908	rs1168760	NA	NA	0.703233	NA	NA
rs1152908	rs1168761	NA	NA	0.69829	NA	NA
rs1152908	rs1168762	0.888775	0.993682	0.738857	0.96111	0.959073
rs1152908	rs1168771	NA	0.882504	NA	0.750972	0.608463
rs1152908	rs1168774	NA	0.754775	NA	0.705434	NA
rs1152908	rs1185630	NA	NA	0.703051	NA	NA
rs1152908	rs139344896	0.995992	0.987506	0.984127	0.944758	0.986041
rs1152908	rs149862733	NA	NA	0.690573	NA	NA
rs1152908	rs17767286	NA	NA	NA	0.619184	NA
rs1152908	rs17767298	NA	NA	NA	0.622712	NA
rs1152908	rs199760048	NA	NA	0.670297	NA	NA
rs1152908	rs201243730	NA	NA	0.641936	NA	NA
rs1152908	rs2289134	NA	0.601973	NA	0.67312	NA
rs1152908	rs2576186	NA	0.84762	0.732414	0.889985	0.930827
rs1152908	rs2701291	NA	0.821195	0.627242	0.869684	NA
rs1152908	rs34349535	NA	0.684426	0.619743	0.777354	NA
rs1152908	rs3782347	NA	0.610312	NA	0.656791	NA
rs1152908	rs3830660	NA	NA	0.703051	NA	NA
rs1152908	rs552232371	0.68998	0.914337	0.90424	0.915128	0.887403
rs1152908	rs55715236	NA	0.601973	NA	0.678259	NA
rs1152908	rs55913894	NA	0.604244	NA	0.656791	NA
rs1152908	rs71096078	NA	0.815527	0.641458	0.883135	NA
rs1152908	rs73125367	NA	0.684079	NA	0.651141	0.629086
rs1152908	rs77551326	NA	0.601973	NA	0.678259	NA
rs1152916	rs11176095	NA	NA	0.706897	NA	NA
rs1152916	rs1152906	NA	0.627691	NA	NA	NA
rs1152916	rs1152907	NA	0.630721	NA	NA	NA
rs1152916	rs1152912	NA	NA	NA	0.679803	NA
rs1152916	rs1152913	NA	0.807061	0.970496	0.7292	0.883828
rs1152916	rs1152914	NA	NA	0.65108	NA	NA
rs1152916	rs1152915	NA	NA	0.694342	NA	NA
rs1152916	rs1152918	NA	NA	0.641461	NA	NA
rs1152916	rs2701291	NA	0.618017	NA	NA	NA
rs1152916	rs34668351	NA	NA	0.641461	NA	NA
rs1152916	rs3782348	NA	NA	0.638991	NA	NA
rs1152916	rs3837449	NA	NA	0.641394	NA	NA
rs1152916	rs71096078	NA	0.615431	NA	NA	NA
rs116126524	rs114717007	NA	NA	NA	NA	0.799672
rs116126524	rs140363562	NA	NA	NA	NA	0.799672
rs116126524	rs140519742	NA	NA	NA	NA	0.799672
rs116126524	rs183674884	0.762947	NA	NA	NA	NA
rs116126524	rs185266730	NA	NA	NA	NA	0.638818
rs116126524	rs189946926	NA	NA	NA	NA	0.799672
rs116126524	rs543218119	NA	NA	NA	NA	0.638818
rs116126524	rs546800204	NA	NA	NA	NA	0.799672
rs116126524	rs558518857	NA	NA	NA	NA	0.638818
rs116126524	rs559192815	NA	NA	NA	NA	0.799672
rs116126524	rs564843502	0.639256	NA	NA	NA	NA
rs116126524	rs565723707	NA	NA	NA	NA	0.638818
rs116126524	rs578019054	NA	NA	NA	NA	0.638818
rs116126524	rs77918485	NA	0.797668	NA	0.863129	1
rs116276540	rs116136304	NA	1	NA	NA	NA
rs116276540	rs11985496	NA	1	NA	NA	NA
rs116276540	rs11991751	NA	1	NA	NA	NA
rs116276540	rs11997780	NA	1	NA	NA	NA
rs116276540	rs140179032	NA	1	NA	NA	NA
rs116276540	rs141777016	0.899807	1	NA	NA	NA
rs116276540	rs143868793	NA	1	NA	NA	NA
rs116276540	rs145988186	NA	1	NA	NA	NA
rs116276540	rs16892606	NA	1	NA	NA	NA
rs116276540	rs530346773	NA	1	NA	NA	NA
rs116276540	rs554585764	NA	1	NA	NA	NA
rs116276540	rs55654713	NA	1	NA	NA	NA
rs116276540	rs56283103	NA	1	NA	NA	NA
rs116276540	rs564436425	NA	1	NA	NA	NA
rs116276540	rs575812623	NA	1	NA	NA	NA
rs116276540	rs57734824	NA	1	NA	NA	NA
rs116276540	rs57873127	NA	1	NA	NA	NA
rs116276540	rs58296437	NA	1	NA	NA	NA
rs116276540	rs58884407	NA	1	NA	NA	NA
rs116276540	rs59464748	NA	1	NA	NA	NA
rs116276540	rs60652698	NA	1	NA	NA	NA
rs116276540	rs61291145	NA	1	NA	NA	NA
rs116276540	rs61352913	NA	1	NA	NA	NA
rs116276540	rs61428202	NA	1	NA	NA	NA
rs116276540	rs73702215	NA	1	NA	NA	NA
rs116276540	rs73702220	NA	1	NA	NA	NA
rs116276540	rs73702221	NA	1	NA	NA	NA
rs116276540	rs73702223	NA	1	NA	NA	NA
rs116276540	rs73702225	NA	1	NA	NA	NA
rs116276540	rs73702226	NA	1	NA	NA	NA
rs116276540	rs73702227	NA	1	NA	NA	NA
rs116276540	rs73702228	NA	1	NA	NA	NA
rs116276540	rs73702232	NA	1	NA	NA	NA
rs116276540	rs73702234	NA	1	NA	NA	NA
rs116276540	rs73702235	NA	1	NA	NA	NA
rs116276540	rs73702236	NA	1	NA	NA	NA
rs116276540	rs75124525	NA	1	NA	NA	NA
rs116276540	rs75740455	NA	1	NA	NA	NA
rs116276540	rs76538709	0.607171	1	NA	NA	NA
rs116276540	rs76655110	0.639292	1	NA	NA	NA
rs116276540	rs77253480	0.735341	1	NA	NA	NA
rs116276540	rs77757015	NA	1	NA	NA	NA
rs116276540	rs78113537	NA	1	NA	NA	NA
rs116276540	rs78722677	NA	1	NA	NA	NA
rs116276540	rs79988464	0.865205	1	NA	NA	NA
rs116276540	rs80176362	0.656266	1	NA	NA	NA
rs11655198	rs1008723	0.925097	0.959397	0.976406	0.956281	0.808175
rs11655198	rs1011082	NA	0.902185	0.967146	0.894362	0.778979
rs11655198	rs1031458	NA	0.813878	0.962326	0.852312	0.756937
rs11655198	rs1031459	NA	NA	0.671664	NA	NA
rs11655198	rs1031460	NA	0.813878	0.962326	0.848398	0.756937
rs11655198	rs10445308	NA	0.762748	0.897523	0.811832	0.836222
rs11655198	rs1054609	0.981391	0.88452	1	0.855462	0.920717
rs11655198	rs10852935	NA	0.844242	1	0.855462	0.908167
rs11655198	rs10852936	0.977649	0.867293	0.995203	0.855462	0.920717
rs11655198	rs11078925	NA	0.844242	1	0.855462	0.908167
rs11655198	rs11078926	NA	0.814593	0.995205	0.835243	0.89839
rs11655198	rs11078928	NA	0.803676	0.995205	0.83182	0.89839
rs11655198	rs113897057	NA	0.796574	0.901744	0.925616	0.926208
rs11655198	rs11557466	NA	0.844242	1	0.855462	0.908327
rs11655198	rs11557467	0.609431	0.976752	0.995205	1	1
rs11655198	rs11650661	1	1	1	1	1
rs11655198	rs11651596	NA	0.799265	0.995203	0.83868	0.89745
rs11655198	rs11655292	1	1	1	1	1
rs11655198	rs11657449	NA	NA	0.668613	NA	NA
rs11655198	rs11658278	NA	0.965333	1	1	0.991023
rs11655198	rs11658993	NA	0.786311	0.897523	0.836479	0.85838
rs11655198	rs11870965	0.981391	0.88452	1	0.855462	0.920717
rs11655198	rs12150079	NA	NA	0.681802	NA	NA
rs11655198	rs12603332	NA	0.720594	0.918794	0.774987	0.732027
rs11655198	rs12709365	0.981391	0.88452	1	0.855462	0.920717
rs11655198	rs12936231	NA	0.867013	1	0.972206	0.96896
rs11655198	rs12939457	0.981391	0.88452	1	0.848685	0.920717
rs11655198	rs12939565	0.852205	0.994107	1	1	0.986364
rs11655198	rs12939566	0.840572	0.879088	1	0.855462	0.908167
rs11655198	rs12939832	NA	0.794974	0.990416	0.81157	0.88154
rs11655198	rs12942330	NA	0.762748	0.897523	0.811832	0.836222
rs11655198	rs12944882	NA	0.788846	0.9904	0.838756	0.891462
rs11655198	rs12946393	NA	NA	0.845582	NA	NA
rs11655198	rs12946510	NA	0.780918	0.888574	0.761006	0.812712
rs11655198	rs12949100	NA	0.813244	0.995205	0.832438	0.888946
rs11655198	rs13380815	0.981391	0.88452	1	0.855462	0.920717
rs11655198	rs143385463	NA	0.795952	0.962326	0.829107	0.754271
rs11655198	rs1453559	NA	0.836598	1	0.956805	0.931485
rs11655198	rs150443878	NA	0.625329	0.639388	0.678535	0.678048
rs11655198	rs150597688	NA	0.783167	0.953157	0.844132	0.750095
rs11655198	rs200216139	0.954939	0.923403	0.990433	0.943826	0.964198
rs11655198	rs200306858	NA	NA	0.863611	0.666146	0.712722
rs11655198	rs201389301	NA	0.788472	0.888608	0.805921	0.738615
rs11655198	rs202126107	NA	0.66298	0.985632	0.81041	0.871449
rs11655198	rs2305479	NA	0.9261	0.995205	0.9761	0.977339
rs11655198	rs2313430	NA	0.796574	0.897523	0.929431	0.913538
rs11655198	rs2872516	NA	0.721311	0.962326	0.71618	0.676762
rs11655198	rs2941519	NA	0.735608	0.798765	0.79826	0.763131
rs11655198	rs2941520	NA	NA	0.611681	NA	NA
rs11655198	rs2941522	NA	0.79113	0.869613	0.876699	0.857602
rs11655198	rs2952140	NA	0.777373	0.885069	0.929431	0.909903
rs11655198	rs2952144	NA	0.80209	0.901744	0.929431	0.914075
rs11655198	rs34073687	NA	0.769257	0.69749	0.86722	0.876287
rs11655198	rs34074973	NA	0.838419	1	0.855462	0.908167
rs11655198	rs34120102	NA	0.844242	1	0.855462	0.908167
rs11655198	rs34189114	NA	0.844242	1	0.855462	0.908167
rs11655198	rs34233420	NA	0.777021	1	0.824148	0.870976
rs11655198	rs35196450	NA	0.803676	0.990469	0.835243	0.89839
rs11655198	rs35222145	NA	0.831329	0.995245	0.865469	0.937525
rs11655198	rs35503505	NA	NA	0.662214	NA	NA
rs11655198	rs35564481	NA	0.831843	1	0.956805	0.956475
rs11655198	rs35569035	NA	0.844242	1	0.855462	0.908167
rs11655198	rs35736272	NA	0.844242	1	0.855462	0.908167
rs11655198	rs35833706	NA	0.841084	0.876755	0.909546	0.857602
rs11655198	rs36000226	NA	0.920841	0.995205	0.9761	0.977339
rs11655198	rs36038753	0.840572	0.88452	1	0.855462	0.908167
rs11655198	rs36084703	NA	0.920841	0.995205	0.9761	0.977339
rs11655198	rs36095411	NA	0.870591	1	0.912415	0.942885
rs11655198	rs3744246	NA	NA	0.849465	NA	NA
rs11655198	rs3816470	NA	0.788846	0.9904	0.834864	0.891462
rs11655198	rs4065275	NA	0.730052	0.919313	0.77985	0.735499
rs11655198	rs4795395	NA	0.762748	0.901744	0.811832	0.840695
rs11655198	rs4795398	NA	0.844242	1	0.855462	0.903266
rs11655198	rs4795399	NA	0.81898	0.995205	0.835243	0.89839
rs11655198	rs4795400	NA	0.803676	0.967146	0.802817	0.715321
rs11655198	rs4795401	0.708386	0.936424	0.967146	0.952145	0.778979
rs11655198	rs4795402	NA	NA	0.841055	NA	NA
rs11655198	rs4795403	NA	NA	0.841055	NA	NA
rs11655198	rs4795404	NA	NA	0.841055	NA	NA
rs11655198	rs4795405	NA	0.722736	0.911884	0.683403	0.662159
rs11655198	rs541186443	NA	0.873742	0.962326	0.897888	0.766129
rs11655198	rs56380902	NA	0.852285	0.945065	0.927983	0.761576
rs11655198	rs56750287	NA	0.810259	0.995205	0.835243	0.902696
rs11655198	rs570254669	0.686963	0.823419	0.980921	0.793913	0.878655
rs11655198	rs5820308	NA	0.793898	0.962326	0.7515	0.69966
rs11655198	rs58989791	NA	0.873742	0.962326	0.897888	0.766129
rs11655198	rs59716545	NA	0.844242	0.985772	0.848469	0.908167
rs11655198	rs62066988	NA	NA	0.681802	NA	NA
rs11655198	rs62067029	NA	0.777213	0.985654	0.784198	0.84018
rs11655198	rs6503524	NA	0.88552	0.962326	0.897888	0.774734
rs11655198	rs71152617	0.981391	0.88452	1	0.848685	0.920717
rs11655198	rs7213668	NA	NA	0.830176	NA	NA
rs11655198	rs7216558	NA	0.828219	0.962326	0.864482	0.761576
rs11655198	rs7219923	NA	0.828219	0.962326	0.864482	0.761576
rs11655198	rs7221605	NA	0.813878	0.962326	0.852312	0.756937
rs11655198	rs7224129	NA	0.824302	0.924696	0.864482	0.761576
rs11655198	rs7224908	NA	NA	0.845582	NA	NA
rs11655198	rs77749396	NA	NA	0.724096	NA	NA
rs11655198	rs8065777	NA	0.813878	0.962326	0.852312	0.756937
rs11655198	rs8069176	NA	0.828683	0.995205	0.831939	0.888946
rs11655198	rs8071789	NA	0.791186	0.995205	0.94067	0.947478
rs11655198	rs8074437	NA	0.824302	0.962326	0.857367	0.751891
rs11655198	rs8076131	NA	0.778919	0.915043	0.72974	0.695793
rs11655198	rs869402	NA	0.891463	0.967146	0.897888	0.774734
rs11655198	rs870830	NA	NA	0.763016	NA	NA
rs11655198	rs883770	NA	0.920841	0.995205	0.9761	0.972851
rs11655198	rs907091	NA	0.763806	0.892779	0.901927	0.875782
rs11655198	rs921649	NA	0.88552	0.962326	0.897888	0.774734
rs11655198	rs921650	NA	0.88552	0.962326	0.897888	0.774734
rs11655198	rs9303277	NA	0.796574	0.901744	0.929431	0.926208
rs11655198	rs9303279	NA	0.799265	0.962326	0.747898	0.69966
rs11655198	rs9303280	NA	0.843497	0.962326	0.852312	0.756937
rs11655198	rs9303281	NA	0.819314	0.962326	0.864482	0.761576
rs11655198	rs9635726	NA	NA	0.706408	NA	NA
rs11655198	rs9747973	NA	0.776035	0.810085	0.876699	0.845118
rs11655198	rs9891174	0.91799	0.864764	1	0.851959	0.920717
rs11655198	rs9903250	0.977758	0.994107	1	1	0.995466
rs11655198	rs9904624	0.840572	0.88452	1	0.855462	0.908167
rs11655198	rs9905959	0.981391	0.88452	1	0.855462	0.91138
rs11655198	rs9907088	0.840572	0.88452	1	0.855462	0.908167
rs11655198	rs9909593	NA	0.762748	0.901744	0.81471	0.845191
rs11655198	rs9910826	0.840572	0.88452	1	0.855462	0.908167
rs11655198	rs9916765	NA	0.819345	0.9904	0.944575	0.956475
rs11745587	rs10039559	NA	NA	NA	NA	0.741816
rs11745587	rs10060626	NA	NA	NA	NA	0.741816
rs11745587	rs10066308	NA	0.707255	0.968194	0.788749	0.963414
rs11745587	rs10067603	NA	NA	NA	NA	0.741816
rs11745587	rs10069798	NA	NA	NA	NA	0.73673
rs11745587	rs10077785	NA	NA	NA	NA	0.731843
rs11745587	rs111280764	NA	NA	NA	NA	0.601017
rs11745587	rs113120136	NA	NA	NA	NA	0.601017
rs11745587	rs11378925	NA	NA	0.611661	NA	NA
rs11745587	rs11748326	NA	NA	NA	NA	0.746719
rs11745587	rs11957350	NA	NA	0.611661	NA	NA
rs11745587	rs13169718	NA	NA	0.611661	NA	NA
rs11745587	rs2057657	NA	NA	NA	NA	0.736937
rs11745587	rs35426692	0.891175	NA	0.611661	NA	NA
rs11745587	rs3749834	0.898197	NA	0.611661	NA	NA
rs11745587	rs3846729	NA	NA	NA	NA	0.738559
rs11745587	rs3846730	NA	NA	NA	NA	0.695707
rs11745587	rs59041913	NA	NA	NA	NA	0.73673
rs11745587	rs60068475	0.897893	NA	0.611661	NA	NA
rs11745587	rs6894249	0.758264	NA	NA	0.810276	0.717553
rs11788591	rs111491767	NA	NA	0.714558	NA	NA
rs11788591	rs11789635	0.749091	0.813341	0.854167	0.629602	0.976463
rs11788591	rs11791984	NA	NA	0.854167	NA	0.976463
rs11788591	rs11793850	NA	NA	0.854167	NA	0.976463
rs11788591	rs34316279	NA	NA	0.854167	NA	0.976463
rs11788591	rs34563958	NA	NA	0.714558	NA	NA
rs11788591	rs35978632	NA	NA	0.714558	NA	NA
rs11788591	rs45566632	NA	NA	0.714558	NA	NA
rs11788591	rs45593234	NA	NA	0.854167	NA	0.976463
rs11788591	rs71481354	NA	NA	0.854167	NA	0.976463
rs11788591	rs71499486	NA	NA	0.854167	NA	0.976463
rs11788591	rs77773574	NA	NA	0.714558	NA	NA
rs1208	rs11780272	NA	0.86499	0.899628	0.856966	0.866088
rs1208	rs11783406	0.601104	0.929237	NA	0.984849	0.918911
rs1208	rs11786901	0.601104	0.929237	NA	0.984849	0.918911
rs1208	rs13277605	NA	0.860292	0.899628	0.831627	0.754905
rs1208	rs1390358	NA	0.873102	0.899628	0.918902	0.882717
rs1208	rs142780039	NA	0.835889	0.848875	0.901759	0.786921
rs1208	rs1495744	NA	0.916119	0.923225	0.973469	0.927755
rs1208	rs1801280	0.634179	0.910953	0.948708	0.922078	0.919075
rs1208	rs1908586	NA	0.929237	NA	0.984849	0.91512
rs1208	rs1908587	0.661247	0.939806	NA	0.984849	0.91512
rs1208	rs28510118	NA	0.867466	0.923225	0.961735	0.919399
rs1208	rs35149886	NA	0.868445	0.899628	0.900918	0.871652
rs1208	rs4540438	NA	0.915991	NA	0.97358	0.918911
rs1208	rs4546703	NA	0.8705	0.899628	0.864641	0.855643
rs1208	rs45526838	NA	0.873782	0.899628	0.889721	0.875128
rs1208	rs45602844	NA	0.867699	0.899628	0.893895	0.805721
rs1208	rs4621844	NA	0.927615	0.925173	0.984778	0.975075
rs1208	rs4634684	NA	0.90506	0.925173	0.926553	0.96264
rs1208	rs4646258	NA	0.929237	NA	0.984849	0.918911
rs1208	rs7011792	NA	0.873782	0.899628	0.911807	0.875428
rs1208	rs73207811	NA	0.699671	0.876801	0.631913	0.78311
rs1208	rs7832071	NA	0.916119	0.923225	0.981067	0.847662
rs1208	rs923796	NA	0.873782	0.899628	0.904453	0.802597
rs1208	rs9987109	NA	0.899868	0.925173	0.914737	0.96264
rs12105167	rs10495947	0.654116	NA	NA	NA	NA
rs12105167	rs112262764	0.634821	NA	NA	NA	NA
rs12105167	rs112953227	0.639739	NA	NA	NA	NA
rs12105167	rs113616510	0.619376	NA	NA	NA	NA
rs12105167	rs143851323	0.634671	NA	NA	NA	NA
rs12105167	rs17036996	0.623328	NA	NA	NA	NA
rs12105167	rs17037002	0.620831	NA	NA	NA	NA
rs12105167	rs17037018	0.610537	NA	NA	NA	NA
rs12105167	rs2134056	0.643046	NA	NA	NA	NA
rs12105167	rs3136354	NA	0.634634	NA	0.619363	0.72639
rs12105167	rs7562048	NA	NA	NA	0.616473	0.741381
rs12105167	rs77322801	0.622232	NA	NA	NA	NA
rs12105167	rs79403657	0.604145	NA	NA	NA	NA
rs12413578	esv3622297	NA	NA	0.607763	NA	NA
rs12413578	rs10490945	NA	NA	NA	NA	0.624376
rs12413578	rs10905512	NA	NA	NA	NA	0.624376
rs12413578	rs10905515	NA	NA	NA	NA	0.624376
rs12413578	rs11256054	NA	NA	NA	NA	0.624376
rs12413578	rs11256061	NA	NA	NA	NA	0.624376
rs12413578	rs11256063	NA	NA	NA	NA	0.624376
rs12413578	rs11256065	NA	NA	NA	NA	0.624376
rs12413578	rs11256068	NA	NA	NA	NA	0.624376
rs12413578	rs11256071	NA	NA	NA	NA	0.615612
rs12413578	rs113582842	NA	NA	0.661376	NA	0.675704
rs12413578	rs143122269	NA	NA	0.607763	NA	NA
rs12413578	rs144536148	1	1	1	0.969144	1
rs12413578	rs17436267	NA	NA	NA	NA	0.624376
rs12413578	rs182686473	NA	NA	0.661376	NA	NA
rs12413578	rs186243601	NA	NA	0.7476	NA	NA
rs12413578	rs186856025	1	1	1	0.969144	1
rs12413578	rs191994062	NA	NA	0.701952	NA	NA
rs12413578	rs550490202	NA	NA	0.701952	NA	NA
rs12413578	rs72782677	NA	NA	0.633255	NA	NA
rs12413578	rs72784452	NA	NA	0.661376	NA	0.675704
rs12413578	rs72784455	NA	NA	0.625071	NA	NA
rs12413578	rs7898135	0.63629	NA	NA	NA	NA
rs12450323	rs1008723	NA	NA	0.663156	NA	NA
rs12450323	rs1011082	NA	NA	0.653849	NA	NA
rs12450323	rs1031458	NA	NA	0.651351	NA	NA
rs12450323	rs1031460	NA	NA	0.651351	NA	NA
rs12450323	rs10445308	NA	NA	0.754954	NA	NA
rs12450323	rs1054609	NA	NA	0.686145	NA	NA
rs12450323	rs10852935	NA	NA	0.686145	NA	NA
rs12450323	rs10852936	NA	NA	0.682934	NA	NA
rs12450323	rs11078925	NA	NA	0.686145	NA	NA
rs12450323	rs11078926	NA	NA	0.683658	NA	NA
rs12450323	rs11078928	NA	NA	0.683658	NA	NA
rs12450323	rs113897057	NA	NA	0.759673	NA	NA
rs12450323	rs11557466	NA	NA	0.686145	NA	NA
rs12450323	rs11557467	NA	NA	0.676366	NA	NA
rs12450323	rs11650661	NA	NA	0.686145	NA	NA
rs12450323	rs11651596	NA	NA	0.682934	NA	NA
rs12450323	rs11655292	NA	NA	0.686145	NA	NA
rs12450323	rs11658278	NA	NA	0.686145	NA	NA
rs12450323	rs11658993	NA	NA	0.754954	NA	NA
rs12450323	rs11870965	NA	NA	0.686145	NA	NA
rs12450323	rs12603332	NA	NA	0.644073	NA	NA
rs12450323	rs12709365	NA	NA	0.686145	NA	NA
rs12450323	rs12936231	NA	NA	0.686145	NA	NA
rs12450323	rs12939457	NA	NA	0.686145	NA	NA
rs12450323	rs12939565	NA	NA	0.686145	NA	NA
rs12450323	rs12939566	NA	NA	0.686145	NA	NA
rs12450323	rs12939832	NA	NA	0.680454	NA	NA
rs12450323	rs12942330	NA	NA	0.754954	NA	NA
rs12450323	rs12944882	NA	NA	0.693491	NA	NA
rs12450323	rs12946510	NA	NA	0.74741	NA	NA
rs12450323	rs12949100	NA	NA	0.683658	NA	NA
rs12450323	rs13380815	NA	NA	0.686145	NA	NA
rs12450323	rs14050	NA	NA	NA	NA	0.666916
rs12450323	rs143385463	NA	NA	0.651351	NA	NA
rs12450323	rs1453559	NA	NA	0.686145	NA	NA
rs12450323	rs1495101	NA	NA	NA	NA	0.697573
rs12450323	rs1495102	NA	NA	NA	NA	0.697573
rs12450323	rs150597688	NA	NA	0.64214	NA	NA
rs12450323	rs1565922	NA	NA	NA	NA	0.691836
rs12450323	rs200216139	NA	NA	0.679743	NA	NA
rs12450323	rs202126107	NA	NA	0.690989	NA	NA
rs12450323	rs2247862	NA	NA	NA	NA	0.683597
rs12450323	rs2305479	NA	NA	0.683658	NA	NA
rs12450323	rs2313430	NA	NA	0.754954	NA	NA
rs12450323	rs2517952	NA	NA	NA	NA	0.692036
rs12450323	rs2517954	NA	NA	NA	NA	0.677067
rs12450323	rs2517956	NA	NA	NA	NA	0.673102
rs12450323	rs2517959	NA	NA	NA	NA	0.669165
rs12450323	rs2872516	NA	NA	0.651351	NA	NA
rs12450323	rs2904765	NA	NA	NA	NA	0.669971
rs12450323	rs2904766	NA	NA	NA	NA	0.677067
rs12450323	rs2934952	NA	NA	NA	NA	0.697573
rs12450323	rs2934953	NA	NA	NA	NA	0.697573
rs12450323	rs2941503	NA	NA	NA	NA	0.672471
rs12450323	rs2941504	NA	NA	NA	NA	0.697573
rs12450323	rs2941519	NA	NA	0.761044	NA	NA
rs12450323	rs2941520	0.770573	NA	0.8836	NA	0.802576
rs12450323	rs2941522	NA	NA	0.733698	NA	NA
rs12450323	rs2952140	NA	NA	0.750819	NA	NA
rs12450323	rs2952144	NA	NA	0.759673	NA	NA
rs12450323	rs2952151	NA	NA	NA	NA	0.672471
rs12450323	rs34074973	NA	NA	0.686145	NA	NA
rs12450323	rs34120102	NA	NA	0.686145	NA	NA
rs12450323	rs34189114	NA	NA	0.686145	NA	NA
rs12450323	rs34233420	NA	NA	0.686145	NA	NA
rs12450323	rs35196450	NA	NA	0.679605	NA	NA
rs12450323	rs35222145	NA	NA	0.689375	NA	NA
rs12450323	rs35564481	NA	NA	0.686145	NA	NA
rs12450323	rs35569035	NA	NA	0.686145	NA	NA
rs12450323	rs35736272	NA	NA	0.686145	NA	NA
rs12450323	rs35833706	NA	NA	0.731725	NA	NA
rs12450323	rs36000226	NA	NA	0.683658	NA	NA
rs12450323	rs36038753	NA	NA	0.686145	NA	NA
rs12450323	rs36084703	NA	NA	0.683658	NA	NA
rs12450323	rs36095411	NA	NA	0.686145	NA	NA
rs12450323	rs3816470	NA	NA	0.693491	NA	NA
rs12450323	rs4065275	NA	NA	0.642213	NA	NA
rs12450323	rs4795393	NA	NA	0.608954	NA	NA
rs12450323	rs4795395	NA	NA	0.759673	NA	NA
rs12450323	rs4795398	NA	NA	0.686145	NA	NA
rs12450323	rs4795399	NA	NA	0.683658	NA	NA
rs12450323	rs4795400	NA	NA	0.653849	NA	NA
rs12450323	rs4795401	NA	NA	0.653849	NA	NA
rs12450323	rs4795405	NA	NA	0.635456	NA	NA
rs12450323	rs529699935	NA	NA	NA	NA	0.664093
rs12450323	rs541186443	NA	NA	0.651351	NA	NA
rs12450323	rs557885708	NA	NA	NA	NA	0.6646
rs12450323	rs56380902	NA	NA	0.632976	NA	NA
rs12450323	rs56750287	NA	NA	0.683658	NA	NA
rs12450323	rs570254669	NA	NA	0.666765	NA	NA
rs12450323	rs5820308	NA	NA	0.651351	NA	NA
rs12450323	rs58989791	NA	NA	0.651351	NA	NA
rs12450323	rs59716545	NA	NA	0.672567	NA	NA
rs12450323	rs62067029	NA	NA	0.677269	NA	NA
rs12450323	rs6503524	NA	NA	0.651351	NA	NA
rs12450323	rs71152617	NA	NA	0.686145	NA	NA
rs12450323	rs7213668	0.936049	0.941563	0.791993	0.923173	0.719751
rs12450323	rs7216558	NA	NA	0.651351	NA	NA
rs12450323	rs7219923	NA	NA	0.651351	NA	NA
rs12450323	rs7221605	NA	NA	0.651351	NA	NA
rs12450323	rs7224129	NA	NA	0.617198	NA	NA
rs12450323	rs8065777	NA	NA	0.651351	NA	NA
rs12450323	rs8069176	NA	NA	0.683658	NA	NA
rs12450323	rs8071789	NA	NA	0.683658	NA	NA
rs12450323	rs8074437	NA	NA	0.651351	NA	NA
rs12450323	rs8076131	NA	NA	0.637804	NA	NA
rs12450323	rs869402	NA	NA	0.653849	NA	NA
rs12450323	rs870830	NA	0.946838	0.73285	0.923173	0.718778
rs12450323	rs883770	NA	NA	0.683658	NA	NA
rs12450323	rs903501	NA	NA	NA	NA	0.690276
rs12450323	rs907087	NA	NA	NA	NA	0.672745
rs12450323	rs907091	NA	NA	0.737095	NA	NA
rs12450323	rs921649	NA	NA	0.651351	NA	NA
rs12450323	rs921650	NA	NA	0.651351	NA	NA
rs12450323	rs9303277	NA	NA	0.759673	NA	NA
rs12450323	rs9303279	NA	NA	0.651351	NA	NA
rs12450323	rs9303280	NA	NA	0.651351	NA	NA
rs12450323	rs9303281	NA	NA	0.651351	NA	NA
rs12450323	rs9635726	NA	0.973017	0.847027	0.97342	0.966881
rs12450323	rs9747973	NA	NA	0.768179	NA	NA
rs12450323	rs9891174	NA	NA	0.686145	NA	NA
rs12450323	rs9903250	NA	NA	0.686145	NA	NA
rs12450323	rs9904624	NA	NA	0.686145	NA	NA
rs12450323	rs9905959	NA	NA	0.686145	NA	NA
rs12450323	rs9907088	NA	NA	0.686145	NA	NA
rs12450323	rs9909593	NA	NA	0.759673	NA	NA
rs12450323	rs9910826	NA	NA	0.686145	NA	NA
rs12450323	rs9916765	NA	NA	0.686145	NA	NA
rs12570188	rs10082488	NA	0.615621	NA	0.907926	NA
rs12570188	rs10160152	NA	NA	NA	0.620218	NA
rs12570188	rs10509726	NA	0.72377	NA	1	0.77455
rs12570188	rs10509727	NA	1	0.793438	1	0.855368
rs12570188	rs10748754	NA	0.615621	NA	0.907926	NA
rs12570188	rs10748757	NA	NA	NA	0.7663	NA
rs12570188	rs10786454	NA	NA	NA	0.907926	NA
rs12570188	rs10786455	NA	NA	NA	0.907926	NA
rs12570188	rs10786461	NA	0.650491	NA	1	NA
rs12570188	rs10786467	NA	0.615621	NA	0.907926	NA
rs12570188	rs10786471	NA	0.615621	NA	0.907926	NA
rs12570188	rs10786472	NA	0.615621	NA	0.907926	NA
rs12570188	rs10786473	NA	0.615621	NA	0.907926	NA
rs12570188	rs10786474	NA	0.615621	NA	0.907926	NA
rs12570188	rs10786475	NA	0.615621	NA	0.907926	NA
rs12570188	rs10786476	NA	0.615621	NA	0.907926	NA
rs12570188	rs10786477	NA	NA	NA	0.907926	NA
rs12570188	rs10883152	NA	NA	NA	0.620218	NA
rs12570188	rs10883155	NA	NA	NA	0.907926	NA
rs12570188	rs10883156	NA	NA	NA	0.907926	NA
rs12570188	rs10883160	NA	0.650491	NA	1	NA
rs12570188	rs10883161	NA	NA	NA	0.907926	NA
rs12570188	rs10883166	NA	NA	NA	0.907926	NA
rs12570188	rs10883168	NA	NA	NA	0.907926	NA
rs12570188	rs10883186	NA	0.615621	NA	0.907926	NA
rs12570188	rs10883187	NA	0.615621	NA	0.907926	NA
rs12570188	rs10883192	NA	0.615621	NA	0.907926	NA
rs12570188	rs10883193	NA	0.615621	NA	0.907926	NA
rs12570188	rs10883194	NA	0.615621	NA	0.907926	NA
rs12570188	rs10883196	NA	0.615621	NA	0.710671	NA
rs12570188	rs10883203	NA	0.615621	NA	0.907926	NA
rs12570188	rs10883206	NA	NA	NA	0.907926	NA
rs12570188	rs10883207	NA	NA	NA	0.907926	NA
rs12570188	rs10883208	NA	0.615621	NA	0.907926	NA
rs12570188	rs10883210	NA	0.615621	NA	0.907926	NA
rs12570188	rs10883211	NA	0.615621	NA	0.907926	NA
rs12570188	rs10883212	NA	NA	NA	0.907926	NA
rs12570188	rs10883213	NA	0.615621	NA	0.907926	NA
rs12570188	rs10883214	NA	0.615621	NA	0.907926	NA
rs12570188	rs10883215	NA	NA	NA	0.831208	NA
rs12570188	rs10883216	NA	0.615621	NA	0.907926	NA
rs12570188	rs10883217	NA	0.615621	NA	0.907926	NA
rs12570188	rs111333436	1	1	1	1	1
rs12570188	rs111400224	NA	1	0.797606	1	1
rs12570188	rs111514918	1	0.916217	0.876821	1	1
rs12570188	rs111692635	NA	0.911759	0.728589	1	1
rs12570188	rs11189719	NA	NA	NA	0.620218	NA
rs12570188	rs11189725	NA	NA	NA	0.620218	NA
rs12570188	rs11189729	NA	NA	NA	0.907926	NA
rs12570188	rs11189733	NA	NA	NA	0.907926	NA
rs12570188	rs11189743	NA	0.650491	NA	1	NA
rs12570188	rs11189747	NA	NA	NA	0.907926	NA
rs12570188	rs11189791	NA	0.615621	NA	0.907926	NA
rs12570188	rs11189793	NA	0.615621	NA	0.907926	NA
rs12570188	rs11189799	NA	0.615621	NA	0.907926	NA
rs12570188	rs11189800	NA	0.615621	NA	0.907926	NA
rs12570188	rs11189807	NA	0.615621	NA	0.907926	NA
rs12570188	rs11189813	NA	0.650491	NA	1	NA
rs12570188	rs11189821	NA	NA	NA	0.907926	NA
rs12570188	rs11189825	NA	NA	NA	0.907926	NA
rs12570188	rs11189830	NA	0.615621	NA	0.907926	NA
rs12570188	rs11189836	NA	0.615621	NA	0.907926	NA
rs12570188	rs11189841	NA	0.615621	NA	0.907926	NA
rs12570188	rs11189842	NA	0.68631	NA	1	0.77455
rs12570188	rs112380669	1	0.972513	0.99236	NA	1
rs12570188	rs113112125	NA	0.861234	0.804756	1	NA
rs12570188	rs113140713	NA	0.833753	0.810899	1	NA
rs12570188	rs113148674	0.665655	0.861234	0.804756	1	NA
rs12570188	rs113353343	NA	0.888732	NA	1	0.873185
rs12570188	rs113360913	NA	0.862695	NA	1	0.873185
rs12570188	rs113700807	0.74886	0.833753	0.895693	1	1
rs12570188	rs113819088	NA	NA	NA	0.717205	NA
rs12570188	rs113899271	NA	0.615621	NA	0.907926	NA
rs12570188	rs113942222	NA	0.861156	0.810899	1	NA
rs12570188	rs11528125	NA	0.615621	NA	0.907926	NA
rs12570188	rs117147630	NA	1	0.755675	1	0.855368
rs12570188	rs117988129	NA	0.971896	NA	NA	NA
rs12570188	rs12221431	NA	0.615621	NA	0.907926	NA
rs12570188	rs12245659	NA	0.615621	NA	0.907926	NA
rs12570188	rs12265450	NA	0.615621	NA	0.907926	NA
rs12570188	rs12268147	NA	0.615621	NA	0.907926	NA
rs12570188	rs12412209	NA	1	0.793438	1	1
rs12570188	rs12412324	NA	0.888732	NA	1	0.873185
rs12570188	rs12412756	NA	0.624132	NA	NA	NA
rs12570188	rs12413285	NA	NA	NA	0.907926	NA
rs12570188	rs12415193	NA	1	0.791617	1	1
rs12570188	rs12416280	NA	0.615621	NA	0.907926	NA
rs12570188	rs12569584	NA	1	0.793438	1	1
rs12570188	rs12570481	NA	0.833753	0.810899	1	NA
rs12570188	rs12570787	1	1	1	1	1
rs12570188	rs12570853	1	1	1	1	1
rs12570188	rs12570904	NA	0.911759	0.728589	1	1
rs12570188	rs12570928	NA	0.833753	0.810899	1	NA
rs12570188	rs12571054	NA	0.833753	0.810899	1	NA
rs12570188	rs12571208	NA	NA	NA	0.620218	NA
rs12570188	rs12571562	NA	0.833753	0.810899	1	NA
rs12570188	rs12571813	NA	NA	NA	0.907926	NA
rs12570188	rs12571891	NA	1	0.797606	1	1
rs12570188	rs12572102	NA	1	0.820097	1	0.855368
rs12570188	rs12572314	NA	0.916217	0.876821	1	1
rs12570188	rs12572540	NA	0.861234	0.804756	1	NA
rs12570188	rs12572702	1	1	1	1	1
rs12570188	rs12572703	1	1	1	1	1
rs12570188	rs12573148	NA	0.911759	0.728589	1	1
rs12570188	rs12573510	NA	0.833753	0.810899	1	NA
rs12570188	rs12573539	NA	0.888732	NA	1	0.873185
rs12570188	rs12573571	NA	0.861234	0.804756	1	NA
rs12570188	rs12573676	NA	0.888732	NA	1	0.873185
rs12570188	rs1336500	NA	0.615621	NA	0.907926	NA
rs12570188	rs1348594	NA	0.615621	NA	0.907926	NA
rs12570188	rs138626359	NA	NA	NA	0.717205	NA
rs12570188	rs138858131	NA	1	0.797606	1	0.855368
rs12570188	rs140571600	NA	0.971896	NA	NA	NA
rs12570188	rs141215975	1	0.916217	0.904021	1	1
rs12570188	rs1414967	NA	NA	NA	0.907926	NA
rs12570188	rs142061500	NA	0.861234	0.804756	1	NA
rs12570188	rs142265606	NA	NA	NA	0.907926	NA
rs12570188	rs142707998	1	0.916217	0.904021	1	1
rs12570188	rs143419995	NA	0.971896	NA	NA	NA
rs12570188	rs144408876	0.665655	0.861234	0.804756	1	NA
rs12570188	rs146054514	NA	0.615621	NA	0.907926	NA
rs12570188	rs146102778	NA	0.833753	0.810899	1	NA
rs12570188	rs146105731	NA	0.911759	0.728589	1	1
rs12570188	rs146230878	NA	NA	NA	0.907926	NA
rs12570188	rs146482734	NA	1	0.755675	1	0.855368
rs12570188	rs146993718	NA	0.888732	NA	1	0.873185
rs12570188	rs147626749	NA	0.833753	0.810899	0.907926	NA
rs12570188	rs148652035	NA	0.68631	NA	1	0.77455
rs12570188	rs148833397	1	0.916217	0.896559	1	1
rs12570188	rs149306236	NA	0.888732	NA	0.907926	0.873185
rs12570188	rs149789116	NA	NA	NA	0.710671	NA
rs12570188	rs150451358	NA	NA	NA	0.662462	NA
rs12570188	rs150960042	0.665655	1	0.917785	1	1
rs12570188	rs151125545	NA	0.888732	NA	1	0.873185
rs12570188	rs1537888	NA	0.615621	NA	0.907926	NA
rs12570188	rs17110733	NA	NA	NA	0.907926	NA
rs12570188	rs17110853	NA	0.615621	NA	0.907926	NA
rs12570188	rs17110857	NA	0.615621	NA	0.907926	NA
rs12570188	rs17111026	NA	1	0.797606	1	1
rs12570188	rs17111271	NA	0.833753	0.810899	1	NA
rs12570188	rs17111287	NA	0.861234	0.804756	1	NA
rs12570188	rs17111294	NA	0.861234	0.804756	1	NA
rs12570188	rs17111297	NA	0.861234	0.804756	1	NA
rs12570188	rs17111310	0.665655	0.861234	0.804756	1	NA
rs12570188	rs17111323	NA	0.861234	0.804756	1	NA
rs12570188	rs17111328	NA	0.861234	0.804756	1	NA
rs12570188	rs1806587	NA	0.615621	NA	0.907926	NA
rs12570188	rs183584705	NA	NA	NA	0.717205	NA
rs12570188	rs183888725	NA	NA	NA	0.717205	NA
rs12570188	rs185570391	NA	0.624132	NA	1	NA
rs12570188	rs191034921	NA	NA	NA	0.717205	NA
rs12570188	rs192238192	NA	NA	NA	0.717205	NA
rs12570188	rs1932735	NA	0.615621	NA	0.907926	NA
rs12570188	rs1970252	NA	0.650491	NA	1	NA
rs12570188	rs1999778	NA	0.650491	NA	1	NA
rs12570188	rs200367896	NA	0.888732	NA	1	0.873185
rs12570188	rs2487887	NA	NA	0.761219	NA	NA
rs12570188	rs2801406	NA	NA	NA	0.7663	NA
rs12570188	rs2801408	NA	NA	NA	0.7663	NA
rs12570188	rs2862503	NA	1	0.824566	1	0.855368
rs12570188	rs2862533	NA	0.861234	0.804756	1	NA
rs12570188	rs35528914	NA	0.911759	0.728589	1	1
rs12570188	rs35593814	NA	0.615621	NA	0.907926	NA
rs12570188	rs35869792	NA	0.615621	NA	0.907926	NA
rs12570188	rs372134313	NA	0.650491	NA	0.907926	NA
rs12570188	rs3814145	NA	0.861234	0.804756	1	NA
rs12570188	rs4281428	NA	0.615621	NA	0.907926	NA
rs12570188	rs4381308	NA	0.615621	NA	0.907926	NA
rs12570188	rs4397772	1	1	0.917785	1	1
rs12570188	rs4536141	NA	0.615621	NA	0.907926	NA
rs12570188	rs4551691	0.665655	NA	0.671745	0.717205	0.711334
rs12570188	rs4598604	NA	0.615621	NA	0.907926	NA
[truncated: 12,912 more rows]

## Sheet: Table S5
Table S5. Annotation of all variants in linkage disequilibrium with asthma variants.
Chromosome	Position	ID	Type	Gene	SnpEff Annotation
1	10537437	rs685746	SNP	DFFA	upstream_gene_variant
1	10538951	rs1152739	SNP	PEX14	intron_variant
1	10539543	rs607941	SNP	PEX14	intron_variant
1	10541293	rs10864458	SNP	PEX14	intron_variant
1	10541880	rs34612970	INDEL	PEX14	intron_variant
1	10542584	rs12124486	SNP	PEX14	intron_variant
1	10542714	rs652771	SNP	PEX14	intron_variant
1	10543817	rs34647980	INDEL	PEX14	intron_variant
1	10544388	rs2781232	SNP	PEX14	intron_variant
1	10544547	rs668805	SNP	PEX14	intron_variant
1	10544725	rs669701	SNP	PEX14	intron_variant
1	10545590	rs587916	SNP	PEX14	intron_variant
1	10547263	rs6540933	SNP	PEX14	intron_variant
1	10547687	rs1188528	SNP	PEX14	intron_variant
1	10549628	rs585870	SNP	PEX14	intron_variant
1	10549848	rs1188526	SNP	PEX14	intron_variant
1	10550877	rs1188525	SNP	PEX14	intron_variant
1	10551763	rs657244	SNP	PEX14	intron_variant
1	10554505	rs597438	SNP	PEX14	intron_variant
1	10554709	rs596537	SNP	PEX14	intron_variant
1	10554794	rs620405	SNP	PEX14	intron_variant
1	10555257	rs622623	SNP	PEX14	intron_variant
1	10556097	rs636291	SNP	PEX14	intron_variant
1	10556447	rs648324	SNP	PEX14	intron_variant
1	10556485	rs648399	SNP	PEX14	intron_variant
1	10557544	rs660725	SNP	PEX14	intron_variant
1	10561282	rs589400	SNP	PEX14	intron_variant
1	10561347	rs71583875	INDEL	PEX14	intron_variant
1	10561604	rs6658216	SNP	PEX14	intron_variant
1	10561923	rs1632108	SNP	PEX14	intron_variant
1	10561954	rs683864	SNP	PEX14	intron_variant
1	10563364	rs202087283	SNP	PEX14	intron_variant
1	10563492	rs2506901	SNP	PEX14	intron_variant
1	10563609	rs10864459	SNP	PEX14	intron_variant
1	10563671	rs10864460	SNP	PEX14	intron_variant
1	10563681	rs2506902	SNP	PEX14	intron_variant
1	10563717	rs2781230	SNP	PEX14	intron_variant
1	10564675	rs2847344	SNP	PEX14	intron_variant
1	10565488	rs1755594	SNP	PEX14	intron_variant
1	10565741	rs34387707	INDEL	PEX14	intron_variant
1	10566215	rs616488	SNP	PEX14	intron_variant
1	10566272	rs616402	SNP	PEX14	intron_variant
1	10566522	rs617728	SNP	PEX14	intron_variant
1	10568277	rs2506880	SNP	PEX14	intron_variant
1	10569000	rs550808470	INDEL	PEX14	intron_variant
1	10569258	rs2480785	SNP	PEX14	intron_variant
1	10572967	rs12129512	SNP	PEX14	intron_variant
1	10579545	rs1411402	SNP	PEX14	intron_variant
1	10580891	rs2483677	SNP	PEX14	intron_variant
1	10581051	rs2506885	SNP	PEX14	intron_variant
1	10581658	rs2056417	SNP	PEX14	intron_variant
1	10594790	rs2026792	SNP	PEX14	upstream_gene_variant
1	10596022	rs2506889	SNP	PEX14	intron_variant
1	10596341	rs12375	SNP	PEX14	synonymous_variant
1	10597551	rs2480777	SNP	PEX14	downstream_gene_variant
1	10598216	rs2506892	SNP	PEX14	downstream_gene_variant
1	10603716	rs2506896	SNP	PEX14	intron_variant
1	10609973	rs2150038	SNP	PEX14	intron_variant
1	10612820	rs9430149	SNP	PEX14	intron_variant
1	10614804	rs67488812	SNP	PEX14	intron_variant
1	10616505	rs17035305	SNP	PEX14	intron_variant
1	10617034	rs12028449	SNP	PEX14	intron_variant
1	10618109	rs11121587	SNP	PEX14	intron_variant
1	10621061	rs34575776	SNP	PEX14	intron_variant
1	10632235	rs4846235	SNP	PEX14	intron_variant
1	10633245	rs6687430	SNP	PEX14	intron_variant
1	10635131	rs142120114	INDEL	PEX14	intron_variant
1	10637709	rs112436634	SNP	PEX14	intron_variant
1	11845924	rs5067	SNP	NPPA	intron_variant
1	11900802	rs198413	SNP	CLCN6	3_prime_UTR_variant
1	11900825	rs198414	SNP	CLCN6	3_prime_UTR_variant
1	11901592	rs198415	SNP	CLCN6	3_prime_UTR_variant
1	11903010	rs14078	SNP	CLCN6	3_prime_UTR_variant
1	11903885	rs198357	SNP	NPPA-AS1	upstream_gene_variant
1	11904076	rs198358	SNP	CLCN6	downstream_gene_variant
1	11904184	rs198359	SNP	NPPA	downstream_gene_variant
1	11904569	rs198360	SNP	NPPA	downstream_gene_variant
1	11905300	rs113665953	INDEL	NPPA	downstream_gene_variant
1	11905633	rs198361	SNP	NPPA	downstream_gene_variant
1	11906437	rs198364	SNP	CLCN6	downstream_gene_variant
1	11906641	rs198365	SNP	CLCN6	downstream_gene_variant
1	11906735	rs198367	SNP	CLCN6	downstream_gene_variant
1	11906913	rs198368	SNP	CLCN6	downstream_gene_variant
1	11906968	rs146837644	INDEL	CLCN6	downstream_gene_variant
1	11906981	rs198370	SNP	CLCN6	downstream_gene_variant
1	11907603	rs5064	SNP	CLCN6	downstream_gene_variant
1	55158644	rs80247464	SNP	MROH7	upstream_gene_variant
1	86950320	rs2734700	SNP	CLCA1	intron_variant
1	86950382	rs2734701	SNP	CLCA1	intron_variant
1	86950384	rs2734702	SNP	CLCA1	intron_variant
1	86950404	rs2734703	SNP	CLCA1	intron_variant
1	86950532	rs5744364	INDEL	CLCA1	intron_variant
1	86950632	rs2734704	SNP	CLCA1	intron_variant
1	86952601	rs2075630	SNP	CLCA1	intron_variant
1	86953433	rs2753334	SNP	CLCA1	intron_variant
1	86954230	rs973991	SNP	CLCA1	intron_variant
1	108297161	rs12568750	SNP	VAV3	intron_variant
1	108299674	rs12049477	SNP	VAV3	intron_variant
1	108300141	rs11808011	SNP	VAV3	intron_variant
1	108300529	rs35761581	SNP	VAV3	intron_variant
1	108303172	rs11185174	SNP	VAV3	intron_variant
1	108303940	rs34803837	SNP	VAV3	intron_variant
1	108304014	rs35391183	INDEL	VAV3	intron_variant
1	108304878	rs4415601	SNP	VAV3	downstream_gene_variant
1	108305001	rs4509602	SNP	VAV3	downstream_gene_variant
1	108305154	rs4611050	SNP	VAV3	downstream_gene_variant
1	108306337	rs6678494	SNP	VAV3	downstream_gene_variant
1	108306545	rs6667602	SNP	VAV3	downstream_gene_variant
1	108306759	rs6703924	SNP	VAV3	downstream_gene_variant
1	108307636	rs12735293	SNP	VAV3	downstream_gene_variant
1	108307727	rs7528153	SNP	VAV3	missense_variant
1	108309536	rs71098647	INDEL	VAV3	downstream_gene_variant
1	108310224	rs7523266	SNP	VAV3	downstream_gene_variant
1	108310292	rs6583047	SNP	VAV3	downstream_gene_variant
1	108311934	rs34725601	INDEL	VAV3	downstream_gene_variant
1	108313680	rs7530428	SNP	VAV3	intron_variant
1	108313851	rs4915072	SNP	AL591042.1	downstream_gene_variant
1	108316028	rs6685881	SNP	AL591042.1	downstream_gene_variant
1	108316189	rs6686061	SNP	AL591042.1	downstream_gene_variant
1	108324708	rs11185176	SNP	VAV3	intron_variant
1	108328596	rs17229578	SNP	VAV3	upstream_gene_variant
1	108329393	rs17235962	SNP	VAV3	upstream_gene_variant
1	108330010	rs10494074	SNP	VAV3	upstream_gene_variant
1	108333560	rs150344617	SNP	VAV3	intron_variant
1	108336901	rs6583049	SNP	VAV3	intron_variant
1	108337296	rs12033130	SNP	VAV3	intron_variant
1	108338074	rs116367154	SNP	VAV3	intron_variant
1	108339231	rs114662183	SNP	VAV3	intron_variant
1	108339273	rs147284715	SNP	VAV3	intron_variant
1	108342060	rs150950265	INDEL	VAV3	intron_variant
1	108344547	rs6687852	SNP	VAV3	intron_variant
1	108351968	rs6657591	SNP	VAV3	intron_variant
1	108352744	rs12042799	SNP	VAV3	intron_variant
1	108354014	rs79072056	SNP	VAV3	intron_variant
1	108356505	rs76964864	SNP	VAV3	intron_variant
1	108356757	rs77591951	SNP	VAV3	intron_variant
1	108357875	rs115321502	SNP	VAV3	intron_variant
1	108360234	rs6700646	SNP	VAV3	intron_variant
1	108360981	rs12724195	SNP	VAV3	intron_variant
1	108378004	rs115992435	SNP	VAV3	intron_variant
1	108379082	rs142665692	INDEL	VAV3	intron_variant
1	108379740	rs1113982	SNP	VAV3	intron_variant
1	108381390	rs116521986	SNP	VAV3	intron_variant
1	108383500	rs116608227	SNP	VAV3	intron_variant
1	111829495	rs12401737	SNP	CHIA	upstream_gene_variant
1	111829574	rs12729843	SNP	CHIA	upstream_gene_variant
1	111829577	rs35507240	SNP	CHIA	upstream_gene_variant
1	111829581	rs12729846	SNP	CHIA	upstream_gene_variant
1	111829653	rs12731085	SNP	CHIA	upstream_gene_variant
1	111829797	rs12401767	SNP	CHIA	upstream_gene_variant
1	111830030	rs5777056	INDEL	CHIA	upstream_gene_variant
1	111830053	rs566619088	INDEL	CHIA	upstream_gene_variant
1	111830059	rs5004186	SNP	CHIA	upstream_gene_variant
1	111830066	rs4421587	SNP	CHIA	upstream_gene_variant
1	111830096	rs4445463	SNP	CHIA	upstream_gene_variant
1	111830333	rs151206522	INDEL	CHIA	upstream_gene_variant
1	111830473	rs66887326	SNP	CHIA	upstream_gene_variant
1	111830631	rs4584391	SNP	CHIA	upstream_gene_variant
1	111830655	rs4399157	SNP	CHIA	upstream_gene_variant
1	111830744	rs4445464	SNP	CHIA	upstream_gene_variant
1	111830953	rs4839112	SNP	CHIA	upstream_gene_variant
1	111831147	rs11306292	INDEL	CHIA	upstream_gene_variant
1	111831407	rs4839113	SNP	CHIA	upstream_gene_variant
1	111831408	rs4839114	SNP	CHIA	upstream_gene_variant
1	111831915	rs7515361	SNP	CHIA	upstream_gene_variant
1	111832275	rs3806447	SNP	CHIA	upstream_gene_variant
1	111832291	rs3806446	SNP	CHIA	upstream_gene_variant
1	111832618	rs12023321	SNP	CHIA	upstream_gene_variant
1	111832765	rs12033184	SNP	CHIA	upstream_gene_variant
1	111832950	rs35042265	SNP	CHIA	upstream_gene_variant
1	111833200	rs4546919	SNP	CHIA	upstream_gene_variant
1	111833254	rs4554721	SNP	CHIA	upstream_gene_variant
1	111833270	rs4442363	SNP	CHIA	upstream_gene_variant
1	111833441	rs11102235	SNP	CHIA	upstream_gene_variant
1	111833488	rs34698010	INDEL	CHIA	5_prime_UTR_variant
1	111833517	rs12026825	SNP	CHIA	missense_variant
1	111833833	rs4838898	SNP	CHIA	intron_variant
1	111834133	rs4838900	SNP	CHIA	intron_variant
1	111834143	rs4839115	SNP	CHIA	intron_variant
1	111834150	rs4839116	SNP	CHIA	intron_variant
1	111834452	rs35285409	INDEL	CHIA	intron_variant
1	111835498	rs7525014	SNP	CHIA	intron_variant
1	111835662	rs59798124	INDEL	CHIA	intron_variant
1	111840987	rs6696410	SNP	CHIA	intron_variant
1	111841418	rs6688274	SNP	CHIA	intron_variant
1	111844327	rs35562130	INDEL	CHIA	intron_variant
1	111844342	rs78346400	SNP	CHIA	intron_variant
1	111848294	rs6681534	SNP	CHIA	upstream_gene_variant
1	111848930	rs11102242	SNP	CHIA	upstream_gene_variant
1	111851864	rs79918016	SNP	CHIA	upstream_gene_variant
1	111856496	rs4839123	SNP	RP5-1125M8.2	downstream_gene_variant
1	111856582	rs2786148	SNP	RP5-1125M8.2	downstream_gene_variant
1	111856695	rs2786149	SNP	RP5-1125M8.2	downstream_gene_variant
1	111856801	rs75227179	SNP	RP5-1125M8.2	downstream_gene_variant
1	111857087	rs2786151	SNP	RP5-1125M8.2	downstream_gene_variant
1	111857107	rs56003810	SNP	RP5-1125M8.2	downstream_gene_variant
1	111857120	rs3818820	SNP	RP5-1125M8.2	downstream_gene_variant
1	111857154	rs2786152	SNP	CHIA	splice_region_variant&intron_variant
1	111857276	rs41391244	SNP	RP5-1125M8.2	downstream_gene_variant
1	111857485	rs2820072	SNP	RP5-1125M8.2	downstream_gene_variant
1	111857612	rs2786153	SNP	RP5-1125M8.2	downstream_gene_variant
1	111857685	rs2820073	SNP	RP5-1125M8.2	downstream_gene_variant
1	111858291	rs2786155	SNP	RP5-1125M8.2	downstream_gene_variant
1	111858499	rs6661725	SNP	CHIA	splice_region_variant&intron_variant
1	111858556	rs12033510	SNP	RP5-1125M8.2	downstream_gene_variant
1	111858589	rs2786157	SNP	RP5-1125M8.2	downstream_gene_variant
1	111858603	rs2786158	SNP	RP5-1125M8.2	downstream_gene_variant
1	111859176	rs2786160	SNP	RP5-1125M8.2	downstream_gene_variant
1	111859286	rs7519964	SNP	RP5-1125M8.2	downstream_gene_variant
1	111859300	rs7530251	SNP	RP5-1125M8.2	downstream_gene_variant
1	111859419	rs11102246	SNP	RP5-1125M8.2	downstream_gene_variant
1	111859838	rs12034576	SNP	RP5-1125M8.2	downstream_gene_variant
1	111859912	rs10494134	SNP	RP5-1125M8.2	downstream_gene_variant
1	111861475	rs7526459	SNP	RP5-1125M8.3	upstream_gene_variant
1	111861508	rs11102248	SNP	RP5-1125M8.3	upstream_gene_variant
1	111861714	rs2786161	SNP	RP5-1125M8.3	upstream_gene_variant
1	111861841	rs2275253	SNP	CHIA	structural_interaction_variant
1	111861974	rs2275254	SNP	CHIA	missense_variant
1	111862074	rs2820092	SNP	CHIA	synonymous_variant
1	111862078	rs12094378	SNP	CHIA	synonymous_variant
1	111862502	rs10857875	SNP	RP5-1125M8.3	upstream_gene_variant
1	111862952	rs2256721	SNP	CHIA	missense_variant
1	111863306	rs2820093	SNP	RP5-1125M8.3	upstream_gene_variant
1	111863565	rs2282291	SNP	RP5-1125M8.3	upstream_gene_variant
1	111863942	rs11590452	SNP	RP5-1125M8.3	upstream_gene_variant
1	111863970	rs531538221	INDEL	RP5-1125M8.3	upstream_gene_variant
1	111864330	rs12036618	SNP	RP5-1125M8.3	upstream_gene_variant
1	111864466	rs11323548	INDEL	RP5-1125M8.3	upstream_gene_variant
1	111864527	rs12034177	SNP	RP5-1125M8.3	upstream_gene_variant
1	111864700	rs11102249	SNP	RP5-1125M8.3	upstream_gene_variant
1	111864856	rs2820095	SNP	RP5-1125M8.3	upstream_gene_variant
1	111866640	rs6690266	SNP	RP5-1125M8.2	upstream_gene_variant
1	111867384	rs4357523	SNP	RP5-1125M8.2	upstream_gene_variant
1	115829986	rs6327	SNP	RP4-663N10.1	intron_variant
1	115830631	rs2747063	SNP	RP4-663N10.1	intron_variant
1	117113271	rs3176850	SNP	IGSF3	downstream_gene_variant
1	117122144	rs61730484	SNP	IGSF3	synonymous_variant
1	117122701	rs17036013	SNP	IGSF3	intron_variant
1	117126679	rs72999968	SNP	IGSF3	intron_variant
1	117127882	rs17036017	SNP	IGSF3	intron_variant
1	117135208	rs112431622	SNP	AL355794.1	upstream_gene_variant
1	117136905	rs2336429	SNP	AL355794.1	upstream_gene_variant
1	117144223	rs140989488	SNP	IGSF3	intron_variant
1	117147677	rs113297052	SNP	IGSF3	intron_variant
1	117168788	rs556220597	SNP	IGSF3	intron_variant
1	117178105	rs6674555	SNP	IGSF3	intron_variant
1	152482587	rs11581947	SNP	LCE5A	upstream_gene_variant
1	152482801	rs6658925	SNP	LCE5A	upstream_gene_variant
1	152483634	rs11205014	SNP	CRCT1	upstream_gene_variant
1	152484129	rs2105117	SNP	LCE5A	missense_variant
1	152485227	rs3753451	SNP	CRCT1	upstream_gene_variant
1	152485421	rs4845441	SNP	CRCT1	upstream_gene_variant
1	152485545	rs4845442	SNP	CRCT1	upstream_gene_variant
1	152485608	rs10666468	INDEL	CRCT1	upstream_gene_variant
1	152485830	rs6671924	SNP	CRCT1	upstream_gene_variant
1	152486252	rs477621	SNP	CRCT1	upstream_gene_variant
1	152486407	rs3753448	SNP	CRCT1	upstream_gene_variant
1	152486654	rs557057	SNP	CRCT1	upstream_gene_variant
1	152487979	rs2282296	SNP	CRCT1	synonymous_variant
1	152488063	rs1053588	SNP	CRCT1	synonymous_variant
1	152488428	rs1053590	SNP	CRCT1	3_prime_UTR_variant
1	152488846	rs4845780	SNP	LCE5A	downstream_gene_variant
1	152489548	rs488393	SNP	LCE5A	downstream_gene_variant
1	152489742	rs548252	SNP	CRCT1	downstream_gene_variant
1	152490039	rs5777813	INDEL	CRCT1	downstream_gene_variant
1	152491794	rs2181172	SNP	CRCT1	downstream_gene_variant
1	152491856	rs12132469	SNP	CRCT1	downstream_gene_variant
1	152492225	rs4845782	SNP	CRCT1	downstream_gene_variant
1	152492622	rs10888491	SNP	CRCT1	downstream_gene_variant
1	152493154	rs499697	SNP	CRCT1	downstream_gene_variant
1	154395212	rs4133213	SNP	IL6R	intron_variant
1	154395839	rs6684439	SNP	IL6R	intron_variant
1	154398552	rs146402667	INDEL	IL6R	upstream_gene_variant
1	154399395	rs528845847	INDEL	IL6R	upstream_gene_variant
1	154405024	rs56383622	SNP	IL6R	upstream_gene_variant
1	154406656	rs4845620	SNP	IL6R	upstream_gene_variant
1	154407419	rs7518199	SNP	IL6R	upstream_gene_variant
1	154407713	rs7521458	SNP	IL6R	downstream_gene_variant
1	154408340	rs4845371	SNP	IL6R	downstream_gene_variant
1	154409100	rs6667434	SNP	IL6R	downstream_gene_variant
1	154409730	rs4845621	SNP	IL6R	downstream_gene_variant
1	154409893	rs71586015	INDEL	IL6R	downstream_gene_variant
1	154410356	rs34722852	INDEL	IL6R	downstream_gene_variant
1	154410955	rs4553185	SNP	IL6R	downstream_gene_variant
1	154411419	rs4845622	SNP	IL6R	downstream_gene_variant
1	154414037	rs4393147	SNP	IL6R	intron_variant
1	154414086	rs4453032	SNP	IL6R	intron_variant
1	154414296	rs6664201	SNP	IL6R	intron_variant
1	154415264	rs10539207	INDEL	IL6R	intron_variant
1	154415396	rs4845372	SNP	IL6R	intron_variant
1	154415777	rs4845623	SNP	IL6R	intron_variant
1	154416935	rs12753254	SNP	IL6R	intron_variant
1	154416969	rs12730036	SNP	IL6R	intron_variant
1	154417044	rs11265612	SNP	IL6R	intron_variant
1	154417829	rs4845373	SNP	IL6R	intron_variant
1	154418225	rs531479718	INDEL	IL6R	intron_variant
1	154418415	rs11265613	SNP	IL6R	intron_variant
1	154418749	rs4576655	SNP	IL6R	intron_variant
1	154418879	rs4537545	SNP	IL6R	intron_variant
1	154419843	rs6686750	SNP	IL6R	intron_variant
1	154419892	rs12730935	SNP	IL6R	intron_variant
1	154420028	rs201517815	INDEL	IL6R	intron_variant
1	154420087	rs61812598	SNP	IL6R	intron_variant
1	154420402	rs7512646	SNP	IL6R	intron_variant
1	154420778	rs7529229	SNP	IL6R	intron_variant
1	154421438	rs12404927	SNP	IL6R	intron_variant
1	154421521	rs12403159	SNP	IL6R	intron_variant
1	154421530	rs12404936	SNP	IL6R	intron_variant
1	154422067	rs4845625	SNP	IL6R	upstream_gene_variant
1	154423764	rs12129500	SNP	IL6R	upstream_gene_variant
1	154423909	rs7536152	SNP	IL6R	upstream_gene_variant
1	154425135	rs7526131	SNP	IL6R	upstream_gene_variant
1	154425456	rs12126142	SNP	IL6R	upstream_gene_variant
1	154426097	rs6689393	SNP	IL6R	upstream_gene_variant
1	154426970	rs2228145	SNP	IL6R	missense_variant
1	154428283	rs12133641	SNP	IL6R	sequence_feature
1	154428505	rs6694258	SNP	IL6R	sequence_feature
1	154432877	rs6690230	SNP	IL6R	sequence_feature
1	154432957	rs6695045	SNP	IL6R	sequence_feature
1	158906131	rs544368905	SNP	PYHIN1	intron_variant
1	158912448	rs856081	SNP	PYHIN1	downstream_gene_variant
1	158913525	rs856082	SNP	PYHIN1	downstream_gene_variant
1	158915069	rs856083	SNP	PYHIN1	intron_variant
1	158916763	rs370312312	SNP	PYHIN1	downstream_gene_variant
1	158916918	rs856086	SNP	PYHIN1	downstream_gene_variant
1	158917392	rs856087	SNP	PYHIN1	downstream_gene_variant
1	158922635	rs856091	SNP	PYHIN1	intron_variant
1	158922991	rs139561829	INDEL	PYHIN1	intron_variant
1	158923070	rs856093	SNP	PYHIN1	intron_variant
1	158928254	rs577667857	SNP	PYHIN1	intron_variant
1	158928425	rs547759409	SNP	PYHIN1	intron_variant
1	158928561	rs58060370	INDEL	PYHIN1	intron_variant
1	158928788	rs544014743	SNP	PYHIN1	intron_variant
1	158929694	rs377664809	SNP	PYHIN1	intron_variant
1	158931389	rs367972254	SNP	PYHIN1	intron_variant
1	158931673	rs856073	SNP	PYHIN1	intron_variant
1	158932907	rs1102000	SNP	PYHIN1	intron_variant
1	158933948	rs371131959	SNP	PYHIN1	intron_variant
1	158934286	rs1102001	SNP	PYHIN1	intron_variant
1	158934540	rs373663110	SNP	PYHIN1	intron_variant
1	158934603	rs1104171	SNP	PYHIN1	intron_variant
1	158937674	rs1772398	SNP	PYHIN1	intron_variant
1	158937709	rs369384666	SNP	PYHIN1	intron_variant
1	158938644	rs2793855	SNP	PYHIN1	intron_variant
1	158939046	rs575911201	SNP	PYHIN1	intron_variant
1	158939650	rs34522865	INDEL	PYHIN1	intron_variant
1	158940509	rs145685470	INDEL	PYHIN1	intron_variant
1	158940812	rs1341409	SNP	PYHIN1	intron_variant
1	158941122	rs376578094	SNP	PYHIN1	intron_variant
1	158941340	rs1633293	SNP	PYHIN1	intron_variant
1	158942854	rs567479910	SNP	PYHIN1	intron_variant
1	158945193	rs576129674	SNP	PYHIN1	intron_variant
1	158945674	rs11578363	SNP	PYHIN1	intron_variant
1	158946165	rs547232837	SNP	PYHIN1	intron_variant
1	158946296	rs567404057	SNP	PYHIN1	intron_variant
1	158947169	rs566233957	SNP	PYHIN1	downstream_gene_variant
1	158949487	rs541528967	SNP	PYHIN1	downstream_gene_variant
1	158950740	rs557910483	SNP	PYHIN1	downstream_gene_variant
1	159171152	rs2814776	SNP	CADM3	3_prime_UTR_variant
1	159171348	rs2746046	SNP	CADM3	3_prime_UTR_variant
1	160241692	rs35652278	INDEL	RP11-179G5.1	upstream_gene_variant
1	160241695	rs114513978	SNP	RP11-179G5.1	upstream_gene_variant
1	160243423	rs567711809	INDEL	PEX19	downstream_gene_variant
1	160243526	rs142673876	INDEL	PEX19	downstream_gene_variant
1	160243972	rs4450016	SNP	PEX19	downstream_gene_variant
1	160245041	rs6686298	SNP	PEX19	downstream_gene_variant
1	160246485	rs1557524	SNP	PEX19	downstream_gene_variant
1	160247185	rs10594	SNP	PEX19	splice_region_variant&intron_variant
1	160251792	rs2795067	SNP	PEX19	upstream_gene_variant
1	160256405	rs2795069	SNP	DCAF8	upstream_gene_variant
1	160257898	rs574135309	INDEL	DCAF8	upstream_gene_variant
1	160257980	rs7523769	SNP	DCAF8	upstream_gene_variant
1	160258242	rs7531886	SNP	DCAF8	upstream_gene_variant
1	161160460	rs111314868	INDEL	ADAMTS4	3_prime_UTR_variant
1	161168004	rs33941127	SNP	ADAMTS4	synonymous_variant
1	167414872	rs840012	SNP	CD247	intron_variant
1	167417884	rs2949669	SNP	CD247	intron_variant
1	167418449	rs35014055	SNP	CD247	intron_variant
1	167418468	rs34276574	SNP	CD247	intron_variant
1	167419839	rs2988279	SNP	CD247	intron_variant
1	167420299	rs2056625	SNP	CD247	intron_variant
1	167420425	rs2056626	SNP	CD247	intron_variant
1	167421763	rs1773560	SNP	RP11-104L21.2	downstream_gene_variant
1	167421951	rs1773561	SNP	RP11-104L21.2	downstream_gene_variant
1	167422057	rs3108155	SNP	RP11-104L21.2	downstream_gene_variant
1	167424924	rs2949661	SNP	RP11-104L21.2	downstream_gene_variant
1	167426424	rs1214598	SNP	RP11-104L21.2	downstream_gene_variant
1	167426477	rs10522315	INDEL	RP11-104L21.2	downstream_gene_variant
1	167427170	rs1214596	SNP	CD247	intron_variant
1	167427247	rs7523907	SNP	CD247	intron_variant
1	167427557	rs1214595	SNP	CD247	intron_variant
1	167431193	rs2995089	SNP	RP11-104L21.2	upstream_gene_variant
1	167431352	rs2988277	SNP	RP11-104L21.2	upstream_gene_variant
1	167432894	rs1723015	SNP	RP11-104L21.2	upstream_gene_variant
1	167432949	rs1773542	SNP	RP11-104L21.3	upstream_gene_variant
1	167433056	rs1723016	SNP	RP11-104L21.3	upstream_gene_variant
1	167434277	rs2995091	SNP	CD247	intron_variant
1	167434721	rs2949668	SNP	CD247	intron_variant
1	167436270	rs1617333	SNP	CD247	intron_variant
1	167436300	rs1617988	SNP	CD247	intron_variant
1	167436320	rs4657661	SNP	CD247	intron_variant
1	173148294	rs10912556	SNP	RP3-395P12.2	upstream_gene_variant
1	173148671	rs10127495	SNP	RP3-395P12.2	upstream_gene_variant
1	173150298	rs12239845	SNP	TNFSF4	downstream_gene_variant
1	173150727	rs11811788	SNP	TNFSF4	downstream_gene_variant
1	173150964	rs10127727	SNP	TNFSF4	downstream_gene_variant
1	173151156	rs10127728	SNP	TNFSF4	downstream_gene_variant
1	173152373	rs10644515	INDEL	TNFSF4	downstream_gene_variant
1	173153228	rs16845536	SNP	TNFSF4	3_prime_UTR_variant
1	173154304	rs7514229	SNP	TNFSF4	3_prime_UTR_variant
1	173156292	rs3861950	SNP	TNFSF4	downstream_gene_variant
1	173159516	rs4081545	SNP	TNFSF4	intron_variant
1	173162439	rs10465507	SNP	TNFSF4	intron_variant
1	173163357	rs10798264	SNP	TNFSF4	intron_variant
1	173163568	rs7518129	SNP	TNFSF4	intron_variant
1	173164457	rs10912560	SNP	TNFSF4	intron_variant
1	173164565	rs10912561	SNP	TNFSF4	intron_variant
1	173164787	rs4916313	SNP	TNFSF4	intron_variant
1	173168230	rs13343108	SNP	TNFSF4	intron_variant
1	173168321	rs13343107	SNP	TNFSF4	intron_variant
1	173168397	rs7525284	SNP	TNFSF4	intron_variant
1	173170618	rs10912564	SNP	TNFSF4	intron_variant
1	173171673	rs11811856	SNP	TNFSF4	intron_variant
1	180598422	rs12073365	SNP	XPR1	upstream_gene_variant
1	180600141	rs56322757	INDEL	XPR1	upstream_gene_variant
1	180600724	rs4651074	SNP	XPR1	upstream_gene_variant
1	180602763	rs67472684	INDEL	XPR1	intron_variant
1	180603555	rs73047677	SNP	XPR1	intron_variant
1	180603798	rs58826347	SNP	XPR1	intron_variant
1	180603960	rs59451280	SNP	XPR1	intron_variant
1	180603995	rs61213326	SNP	XPR1	intron_variant
1	180605071	rs73047679	SNP	XPR1	intron_variant
1	180606454	rs73047683	SNP	XPR1	intron_variant
1	180607472	rs7513368	SNP	XPR1	intron_variant
1	180607794	rs12064567	SNP	XPR1	intron_variant
1	180608423	rs569867839	INDEL	XPR1	intron_variant
1	180608542	rs71661642	INDEL	XPR1	intron_variant
1	180608618	rs12081201	SNP	XPR1	intron_variant
1	180609614	rs73047689	SNP	XPR1	intron_variant
1	180609897	rs73047690	SNP	XPR1	intron_variant
1	180609972	rs73047691	SNP	XPR1	intron_variant
1	180610192	rs75310654	SNP	XPR1	intron_variant
1	180610337	rs113443675	SNP	XPR1	intron_variant
1	180610340	rs112685656	SNP	XPR1	intron_variant
1	180611424	rs7536352	SNP	XPR1	intron_variant
1	180611562	rs75698564	SNP	XPR1	intron_variant
1	180611729	rs73047693	SNP	XPR1	intron_variant
1	180612025	rs10914059	SNP	XPR1	intron_variant
1	180612725	rs6675189	SNP	XPR1	intron_variant
1	180613034	rs12079458	SNP	XPR1	intron_variant
1	180613645	rs73047696	SNP	XPR1	intron_variant
1	180613798	rs73047697	SNP	XPR1	intron_variant
1	180613884	rs73047699	SNP	XPR1	intron_variant
1	180615901	rs73047700	SNP	XPR1	intron_variant
1	180616092	rs112611473	SNP	XPR1	intron_variant
1	180616865	rs112862230	SNP	XPR1	intron_variant
1	180617628	rs73049462	SNP	XPR1	intron_variant
1	180618110	rs73049463	SNP	XPR1	intron_variant
1	180619566	rs76663100	SNP	XPR1	intron_variant
1	180620170	rs10914060	SNP	XPR1	intron_variant
1	180620842	rs12076888	SNP	XPR1	intron_variant
1	180620883	rs60823702	SNP	XPR1	intron_variant
1	180621384	rs556421534	SNP	XPR1	intron_variant
1	180621584	rs73049466	SNP	XPR1	intron_variant
1	180621731	rs73049468	SNP	XPR1	intron_variant
1	180621907	rs12069760	SNP	XPR1	intron_variant
1	180622464	rs73049473	SNP	XPR1	intron_variant
1	180622662	rs554684887	INDEL	XPR1	intron_variant
1	180622745	rs73049477	SNP	XPR1	intron_variant
1	180623298	rs12072401	SNP	XPR1	intron_variant
1	180623363	rs12086487	SNP	XPR1	intron_variant
1	180623481	rs73049479	SNP	XPR1	intron_variant
1	180624107	rs12087837	SNP	XPR1	intron_variant
1	180624729	rs78155934	SNP	XPR1	intron_variant
1	180624741	rs60280211	SNP	XPR1	intron_variant
1	180624906	rs61038985	SNP	XPR1	intron_variant
1	180625486	rs537019429	INDEL	XPR1	intron_variant
1	180625786	rs202134910	INDEL	XPR1	intron_variant
1	180626822	rs12076809	SNP	XPR1	intron_variant
1	180627305	rs58438796	SNP	XPR1	intron_variant
1	180627492	rs59071173	SNP	XPR1	intron_variant
1	180627864	rs112053904	INDEL	XPR1	intron_variant
1	180628234	rs531010991	INDEL	XPR1	intron_variant
1	180628512	rs182429859	SNP	XPR1	intron_variant
1	180628540	rs554477486	SNP	XPR1	intron_variant
1	180628738	rs576821680	SNP	XPR1	intron_variant
1	180630405	rs79604777	SNP	XPR1	intron_variant
1	180631029	rs12097831	SNP	XPR1	intron_variant
1	180631031	rs12082726	SNP	XPR1	intron_variant
1	180631447	rs12087562	SNP	XPR1	intron_variant
1	180631891	rs6704318	SNP	XPR1	intron_variant
1	180632263	rs6694620	SNP	XPR1	intron_variant
1	180632865	rs12082519	SNP	XPR1	intron_variant
1	180633157	rs12093183	SNP	XPR1	intron_variant
1	180633231	rs12079057	SNP	XPR1	intron_variant
1	180633720	rs7550955	SNP	XPR1	intron_variant
1	180634020	rs7522604	SNP	XPR1	intron_variant
1	180634657	rs73049489	SNP	XPR1	intron_variant
1	180634808	rs80302875	SNP	XPR1	intron_variant
1	180635006	rs73049494	SNP	XPR1	intron_variant
1	180636224	rs6674734	SNP	XPR1	intron_variant
1	180636375	rs57004467	SNP	XPR1	intron_variant
1	180636663	rs73049495	SNP	XPR1	intron_variant
1	180637026	rs555517524	INDEL	XPR1	intron_variant
1	180637099	rs12084841	SNP	XPR1	intron_variant
1	180637295	rs111459644	SNP	XPR1	intron_variant
1	180637340	rs12084966	SNP	XPR1	intron_variant
1	180638180	rs10914062	SNP	XPR1	intron_variant
1	180638709	rs7526917	SNP	XPR1	intron_variant
1	180638832	rs7519125	SNP	XPR1	intron_variant
1	180638833	rs7527018	SNP	XPR1	intron_variant
1	180639047	rs12087750	SNP	XPR1	intron_variant
1	180639387	rs73049502	SNP	XPR1	intron_variant
1	180639821	rs78025643	SNP	XPR1	intron_variant
1	180640671	rs112568249	INDEL	XPR1	intron_variant
1	180640840	rs10914063	SNP	XPR1	intron_variant
1	180641275	rs10914064	SNP	XPR1	intron_variant
1	180641444	rs12089583	SNP	XPR1	intron_variant
1	180641742	rs6671675	SNP	XPR1	intron_variant
1	180642182	rs7528955	SNP	XPR1	intron_variant
1	180642665	rs12084562	SNP	XPR1	intron_variant
1	180642909	rs7517852	SNP	XPR1	intron_variant
1	180643095	rs10914065	SNP	XPR1	intron_variant
1	180643407	rs6425649	SNP	XPR1	intron_variant
1	180643563	rs6425650	SNP	XPR1	intron_variant
1	180643675	rs6425651	SNP	XPR1	intron_variant
1	180643677	rs12090598	SNP	XPR1	intron_variant
1	180643930	rs12060280	SNP	XPR1	intron_variant
1	180644892	rs6693245	SNP	XPR1	intron_variant
1	180646150	rs12090165	SNP	XPR1	intron_variant
1	180646282	rs73051221	SNP	XPR1	intron_variant
1	180646573	rs73051223	SNP	XPR1	intron_variant
1	180646965	rs75182423	SNP	XPR1	intron_variant
1	180647782	rs138174340	INDEL	XPR1	intron_variant
1	180647812	rs59013965	SNP	XPR1	intron_variant
1	180648205	rs112202381	SNP	XPR1	intron_variant
1	180648248	rs112761313	SNP	XPR1	intron_variant
1	180648363	rs73051228	SNP	XPR1	intron_variant
1	180648517	rs112542247	SNP	XPR1	intron_variant
1	180649491	rs200321082	INDEL	XPR1	intron_variant
1	180650027	rs73051230	SNP	XPR1	intron_variant
1	180650299	rs75232128	SNP	XPR1	intron_variant
1	180652370	rs142896195	SNP	XPR1	intron_variant
1	180652497	rs559378936	INDEL	XPR1	intron_variant
1	180652613	rs149848163	SNP	XPR1	intron_variant
1	180652946	rs528099613	INDEL	XPR1	intron_variant
1	180654169	rs570646415	SNP	XPR1	intron_variant
1	180654408	rs150159382	SNP	XPR1	intron_variant
1	180654516	rs141701688	SNP	XPR1	intron_variant
1	180654558	rs145443087	SNP	XPR1	intron_variant
1	180654700	rs568419387	SNP	XPR1	intron_variant
1	180655024	rs144304843	SNP	XPR1	intron_variant
1	180655038	rs185784338	SNP	XPR1	intron_variant
1	180655109	rs192073690	SNP	XPR1	intron_variant
1	180655328	rs141427657	SNP	XPR1	intron_variant
1	180655755	rs73051232	SNP	XPR1	intron_variant
1	180656199	rs58925572	SNP	XPR1	intron_variant
1	180657007	rs10399804	SNP	XPR1	intron_variant
1	180657223	rs10399718	SNP	XPR1	intron_variant
1	180658954	rs73051245	SNP	XPR1	intron_variant
1	180659139	rs10399869	SNP	XPR1	intron_variant
1	180659160	rs10399760	SNP	XPR1	intron_variant
1	180659623	rs12094326	SNP	XPR1	intron_variant
1	180659855	rs73051247	SNP	XPR1	intron_variant
1	180660216	rs113314668	SNP	XPR1	intron_variant
1	180660231	rs78025130	SNP	XPR1	intron_variant
1	180660609	rs139510860	SNP	XPR1	intron_variant
1	180661693	rs57032990	SNP	XPR1	intron_variant
1	180662180	rs12089730	SNP	XPR1	intron_variant
1	180662548	rs12090937	SNP	XPR1	intron_variant
1	180662825	rs73051257	SNP	XPR1	intron_variant
1	180662856	rs73051258	SNP	XPR1	intron_variant
1	180663238	rs58917243	SNP	XPR1	intron_variant
1	180663488	rs60396352	SNP	XPR1	intron_variant
1	180663540	rs59197802	SNP	XPR1	intron_variant
1	180663766	rs60523233	INDEL	XPR1	intron_variant
1	180663784	rs115533073	SNP	XPR1	intron_variant
1	180663854	rs78695037	SNP	XPR1	intron_variant
1	180663985	rs112086644	SNP	XPR1	intron_variant
1	180664596	rs10914068	SNP	XPR1	intron_variant
1	180664759	rs10914069	SNP	XPR1	intron_variant
1	180664917	rs10914070	SNP	XPR1	intron_variant
1	180665555	rs10914071	SNP	XPR1	intron_variant
1	180665680	rs10914072	SNP	XPR1	intron_variant
1	180665758	rs10914073	SNP	XPR1	intron_variant
1	180666625	rs11484677	SNP	XPR1	intron_variant
1	180667198	rs11484582	SNP	XPR1	intron_variant
1	180667650	rs146125286	INDEL	XPR1	intron_variant
1	180668473	rs112892186	SNP	XPR1	intron_variant
1	180668521	rs569994415	SNP	XPR1	intron_variant
1	180671570	rs112275298	SNP	XPR1	intron_variant
1	180671927	rs12060123	SNP	XPR1	intron_variant
1	180672618	rs7531674	SNP	XPR1	intron_variant
1	180672631	rs113837371	SNP	XPR1	intron_variant
1	180672731	rs58078052	SNP	XPR1	intron_variant
1	180672909	rs58976920	SNP	XPR1	intron_variant
1	180673284	rs60290602	SNP	XPR1	intron_variant
1	180673663	rs138405658	INDEL	XPR1	intron_variant
1	180674088	rs112906793	INDEL	XPR1	intron_variant
1	180674233	rs6692456	SNP	XPR1	intron_variant
1	180674565	rs6681878	SNP	XPR1	intron_variant
1	180674648	rs6692867	SNP	XPR1	intron_variant
1	180674780	rs6693045	SNP	XPR1	intron_variant
1	180675435	rs73034820	SNP	XPR1	intron_variant
1	180677074	rs57514172	SNP	XPR1	intron_variant
1	180677250	rs73034824	SNP	XPR1	intron_variant
1	180677350	rs9919230	SNP	XPR1	intron_variant
1	180677666	rs9919245	SNP	XPR1	intron_variant
1	180678532	rs12065537	SNP	XPR1	intron_variant
1	180678621	rs111627112	INDEL	XPR1	intron_variant
1	180678907	rs12080899	SNP	XPR1	intron_variant
1	180679060	rs12070554	SNP	XPR1	intron_variant
1	180679729	rs111831237	SNP	XPR1	intron_variant
1	180679792	rs145312085	SNP	XPR1	intron_variant
1	180679872	rs12082348	SNP	XPR1	intron_variant
1	180680082	rs12068419	SNP	XPR1	intron_variant
1	180680166	rs12072020	SNP	XPR1	intron_variant
1	180680248	rs28666703	SNP	XPR1	intron_variant
1	180680266	rs534839730	INDEL	XPR1	intron_variant
1	180680272	rs375365973	SNP	XPR1	intron_variant
1	180680349	rs111687917	SNP	XPR1	intron_variant
1	180680354	rs113779169	SNP	XPR1	intron_variant
1	180680461	rs113748690	SNP	XPR1	intron_variant
1	180680759	rs111698185	SNP	XPR1	intron_variant
1	180681215	rs113536554	INDEL	XPR1	intron_variant
1	180681406	rs12070064	SNP	XPR1	intron_variant
1	180681890	rs12063354	SNP	XPR1	intron_variant
1	180682447	rs12062543	SNP	XPR1	intron_variant
1	180682491	rs12062549	SNP	XPR1	intron_variant
1	180683367	rs73034834	SNP	XPR1	intron_variant
1	180683922	rs112203235	INDEL	XPR1	intron_variant
1	180683979	rs553072976	INDEL	XPR1	intron_variant
1	180685088	rs113627325	SNP	XPR1	intron_variant
1	180685615	rs73034843	SNP	XPR1	intron_variant
1	180685754	rs73034844	SNP	XPR1	intron_variant
1	180686071	rs73034846	SNP	XPR1	intron_variant
1	180686372	rs111719473	SNP	XPR1	intron_variant
1	180687502	rs73034849	SNP	XPR1	intron_variant
1	180687865	rs111856472	SNP	XPR1	intron_variant
1	180688528	rs73034850	SNP	XPR1	intron_variant
1	180688572	rs73034852	SNP	XPR1	intron_variant
1	180689555	rs6659262	SNP	XPR1	intron_variant
1	180691274	rs12076634	SNP	XPR1	intron_variant
1	180691527	rs114329152	SNP	XPR1	intron_variant
1	180694268	rs10914081	SNP	XPR1	intron_variant
1	180694497	rs10914082	SNP	XPR1	intron_variant
1	180694993	rs73034855	SNP	XPR1	intron_variant
1	180695334	rs12088908	SNP	XPR1	intron_variant
1	180697239	rs73034858	SNP	XPR1	intron_variant
1	180697297	rs73034861	SNP	XPR1	intron_variant
1	180697447	rs111925656	SNP	XPR1	intron_variant
1	180697481	rs564729738	INDEL	XPR1	intron_variant
1	180697771	rs7523694	SNP	XPR1	intron_variant
1	180697987	rs11449953	INDEL	XPR1	intron_variant
1	180698484	rs6671987	SNP	XPR1	intron_variant
1	180699838	rs12081846	SNP	XPR1	intron_variant
1	180699905	rs12095957	SNP	XPR1	intron_variant
1	180700913	rs73034864	SNP	XPR1	intron_variant
1	180701347	rs61082632	SNP	XPR1	intron_variant
1	180701393	rs7525801	SNP	XPR1	intron_variant
1	180701722	rs6671456	SNP	XPR1	intron_variant
1	180701818	rs6659019	SNP	XPR1	intron_variant
1	180701881	rs6659121	SNP	XPR1	intron_variant
1	180702311	rs12080816	SNP	XPR1	intron_variant
1	180702849	rs12092594	SNP	XPR1	intron_variant
1	180703041	rs73034870	SNP	XPR1	intron_variant
1	180706573	rs77095727	SNP	XPR1	intron_variant
1	180706775	rs12087860	SNP	XPR1	intron_variant
1	180706942	rs73034874	SNP	XPR1	intron_variant
1	180707602	rs10914085	SNP	XPR1	intron_variant
1	180707901	rs76856724	SNP	XPR1	intron_variant
1	180707964	rs73034877	SNP	XPR1	intron_variant
1	180708192	rs73034880	SNP	XPR1	intron_variant
1	180708241	rs148452146	INDEL	XPR1	intron_variant
1	180709560	rs60108941	INDEL	XPR1	intron_variant
1	180709759	rs11487433	SNP	XPR1	intron_variant
1	180710395	rs12087806	SNP	XPR1	intron_variant
1	180711314	rs12089155	SNP	XPR1	intron_variant
1	180711323	rs12090251	SNP	XPR1	intron_variant
1	180711689	rs28772709	SNP	XPR1	intron_variant
1	180711699	rs113137729	SNP	XPR1	intron_variant
1	180711747	rs73034884	SNP	XPR1	intron_variant
1	180712193	rs111841982	SNP	XPR1	intron_variant
1	180713037	rs12084318	SNP	XPR1	intron_variant
1	180713989	rs113961583	SNP	XPR1	intron_variant
1	180714332	rs73034888	SNP	XPR1	intron_variant
1	180714527	rs73034891	SNP	XPR1	intron_variant
1	180714725	rs12091686	SNP	XPR1	intron_variant
1	180714826	rs12087173	SNP	XPR1	intron_variant
1	180715470	rs59084656	SNP	XPR1	intron_variant
1	180715722	rs73034894	SNP	XPR1	intron_variant
1	180715954	rs73034895	SNP	XPR1	intron_variant
1	180716210	rs12088750	SNP	XPR1	intron_variant
1	180716339	rs12093445	SNP	XPR1	intron_variant
1	180716645	rs12064145	SNP	XPR1	intron_variant
1	180717303	rs113550568	SNP	XPR1	intron_variant
1	180718223	rs61530504	SNP	XPR1	intron_variant
1	180718353	rs60159602	SNP	XPR1	intron_variant
1	180718855	rs10914087	SNP	XPR1	intron_variant
1	180719093	rs73036503	SNP	XPR1	intron_variant
1	180719673	rs12068624	SNP	XPR1	intron_variant
1	180720400	rs10914088	SNP	XPR1	intron_variant
1	180720421	rs145817422	INDEL	XPR1	intron_variant
1	180721451	rs12097114	SNP	XPR1	intron_variant
1	180721748	rs12089469	SNP	XPR1	intron_variant
1	180721799	rs12089474	SNP	XPR1	intron_variant
1	180722844	rs12095684	SNP	XPR1	intron_variant
1	180724100	rs73036511	SNP	U6	upstream_gene_variant
1	180724138	rs79488119	SNP	U6	upstream_gene_variant
1	180724731	rs7549787	SNP	U6	upstream_gene_variant
1	180724973	rs112273515	INDEL	U6	upstream_gene_variant
1	180724976	rs564172136	SNP	U6	upstream_gene_variant
1	180724978	rs531669020	SNP	U6	upstream_gene_variant
1	180725653	rs12095275	SNP	U6	upstream_gene_variant
1	180726331	rs73036513	SNP	U6	upstream_gene_variant
1	180726421	rs73036516	SNP	U6	upstream_gene_variant
1	180726524	rs60653579	SNP	U6	upstream_gene_variant
1	180728008	rs7533512	SNP	U6	downstream_gene_variant
1	180728383	rs185795740	SNP	U6	downstream_gene_variant
1	180728708	rs12059699	SNP	U6	downstream_gene_variant
1	180729001	rs12058670	SNP	U6	downstream_gene_variant
1	180729405	rs12058871	SNP	U6	downstream_gene_variant
1	180729964	rs181064844	SNP	U6	downstream_gene_variant
1	180729969	rs140552796	SNP	U6	downstream_gene_variant
1	180729984	rs150106975	SNP	U6	downstream_gene_variant
1	180730073	rs564443548	SNP	U6	downstream_gene_variant
1	180730133	rs568667697	SNP	U6	downstream_gene_variant
1	180730362	rs537972464	SNP	U6	downstream_gene_variant
1	180730376	rs556080186	SNP	U6	downstream_gene_variant
1	180730452	rs541678040	SNP	U6	downstream_gene_variant
1	180730479	rs143721884	SNP	U6	downstream_gene_variant
1	180731216	rs150841627	SNP	U6	downstream_gene_variant
1	180731377	rs111430587	SNP	U6	downstream_gene_variant
1	180731586	rs10914090	SNP	U6	downstream_gene_variant
1	180731820	rs10914091	SNP	U6	downstream_gene_variant
1	180731839	rs10914092	SNP	U6	downstream_gene_variant
1	180732083	rs79250299	SNP	U6	downstream_gene_variant
1	180732594	rs73036523	SNP	U6	downstream_gene_variant
1	180733347	rs10914093	SNP	XPR1	intron_variant
1	180733591	rs28860229	SNP	XPR1	intron_variant
1	180733890	rs112876026	SNP	XPR1	intron_variant
1	180734207	rs113772399	SNP	XPR1	intron_variant
1	180734211	rs142826869	SNP	XPR1	intron_variant
1	180734761	rs59741364	SNP	XPR1	intron_variant
1	180734787	rs58365677	SNP	XPR1	intron_variant
1	180735170	rs115408409	SNP	XPR1	intron_variant
1	180735198	rs58688129	SNP	XPR1	intron_variant
1	180736351	rs79232971	SNP	XPR1	intron_variant
1	180736414	rs77094477	SNP	XPR1	intron_variant
1	180737181	rs58414267	SNP	XPR1	intron_variant
1	180737216	rs12067633	SNP	XPR1	intron_variant
1	180737341	rs113967257	SNP	XPR1	intron_variant
1	180737677	rs75744812	SNP	XPR1	intron_variant
1	180737687	rs12068825	SNP	XPR1	intron_variant
1	180740271	rs74741507	SNP	XPR1	intron_variant
1	180740351	rs73036537	SNP	XPR1	intron_variant
1	180740419	rs76513718	SNP	XPR1	intron_variant
1	180740796	rs12073140	SNP	XPR1	intron_variant
1	180741155	rs12068720	SNP	XPR1	intron_variant
1	180741225	rs113368239	INDEL	XPR1	intron_variant
1	180742528	rs10914097	SNP	XPR1	intron_variant
1	180743142	rs7533479	SNP	XPR1	intron_variant
1	180743894	rs10914098	SNP	XPR1	intron_variant
1	180746006	rs10914099	SNP	XPR1	intron_variant
1	180747033	rs10914100	SNP	XPR1	intron_variant
1	180747265	rs10914101	SNP	XPR1	intron_variant
1	180747301	rs10914102	SNP	XPR1	intron_variant
1	180747395	rs10914103	SNP	XPR1	intron_variant
1	180748232	rs57893270	SNP	XPR1	intron_variant
1	180749342	rs59921476	SNP	XPR1	intron_variant
1	180750335	rs10914105	SNP	XPR1	intron_variant
1	180750573	rs10914106	SNP	XPR1	intron_variant
1	180750795	rs73036561	SNP	XPR1	intron_variant
1	180750804	rs115653369	SNP	XPR1	intron_variant
1	180751333	rs75127788	SNP	XPR1	intron_variant
1	180751769	rs112741163	SNP	XPR1	intron_variant
1	180753012	rs59543576	SNP	XPR1	intron_variant
1	180753190	rs60457140	SNP	XPR1	intron_variant
1	180753850	rs12079983	SNP	XPR1	intron_variant
1	180754320	rs12080210	SNP	XPR1	intron_variant
1	180755084	rs12066418	SNP	XPR1	intron_variant
1	180755102	rs12066422	SNP	XPR1	intron_variant
1	180755751	rs73036574	SNP	XPR1	intron_variant
1	180756434	rs201506394	SNP	XPR1	intron_variant
1	180757144	rs73036576	SNP	XPR1	intron_variant
1	180757728	rs7542521	SNP	XPR1	intron_variant
1	180758550	rs143610663	INDEL	XPR1	intron_variant
1	180759209	rs78587688	SNP	XPR1	intron_variant
1	180759604	rs112484608	INDEL	XPR1	intron_variant
1	180759878	rs113602746	SNP	XPR1	intron_variant
1	180760694	rs200298988	INDEL	XPR1	intron_variant
1	180761203	rs7512042	SNP	XPR1	intron_variant
1	180761462	rs12076333	SNP	XPR1	intron_variant
1	180761905	rs71703635	INDEL	XPR1	intron_variant
1	180762040	rs111352180	INDEL	XPR1	intron_variant
1	180762205	rs12070161	SNP	XPR1	intron_variant
1	180763190	rs12075005	SNP	XPR1	intron_variant
1	180763489	rs12070595	SNP	XPR1	intron_variant
1	180764753	rs12073086	SNP	XPR1	intron_variant
1	180765551	rs12089522	SNP	XPR1	intron_variant
1	180766896	rs12080611	SNP	XPR1	intron_variant
1	180766957	rs12077123	SNP	XPR1	intron_variant
1	180766959	rs12076029	SNP	XPR1	intron_variant
1	180767181	rs201358575	INDEL	XPR1	intron_variant
1	180768279	rs12077610	SNP	XPR1	intron_variant
1	180768530	rs12093933	SNP	XPR1	intron_variant
1	180768868	rs12079923	SNP	XPR1	intron_variant
1	180769530	rs7528848	SNP	XPR1	intron_variant
1	180769826	rs6425653	SNP	XPR1	intron_variant
1	180769892	rs6425654	SNP	XPR1	intron_variant
1	180770817	rs12081764	SNP	XPR1	intron_variant
1	180771262	rs12083109	SNP	XPR1	intron_variant
1	180772345	rs73040964	SNP	XPR1	intron_variant
1	180772435	rs12075809	SNP	XPR1	intron_variant
1	180772708	rs12078050	SNP	XPR1	synonymous_variant
1	180773267	rs6688066	SNP	XPR1	intron_variant
1	180773355	rs6679698	SNP	XPR1	intron_variant
1	180774562	rs73040975	SNP	XPR1	intron_variant
1	180774795	rs12084517	SNP	XPR1	intron_variant
1	180776032	rs73040979	SNP	XPR1	intron_variant
1	180776702	rs12087411	SNP	XPR1	intron_variant
1	180777728	rs6672886	SNP	XPR1	intron_variant
1	180777826	rs6675596	SNP	XPR1	intron_variant
1	180778038	rs6686781	SNP	XPR1	intron_variant
1	180778562	rs12059686	SNP	XPR1	intron_variant
1	180780524	rs12088485	SNP	XPR1	intron_variant
1	180780948	rs28396858	SNP	XPR1	intron_variant
1	180781262	rs138889676	INDEL	XPR1	intron_variant
1	180781296	rs74472603	SNP	XPR1	intron_variant
1	180782303	rs78474969	SNP	XPR1	intron_variant
1	180782329	rs35110124	INDEL	XPR1	intron_variant
1	180782692	rs12088431	SNP	XPR1	intron_variant
1	180783270	rs12085100	SNP	XPR1	intron_variant
1	180784683	rs76138083	SNP	XPR1	intron_variant
1	180784684	rs78646197	SNP	XPR1	intron_variant
1	180786795	rs141926372	INDEL	XPR1	intron_variant
1	180787062	rs73042705	SNP	XPR1	intron_variant
1	180787401	rs73042707	SNP	XPR1	intron_variant
1	180787495	rs75903248	SNP	XPR1	intron_variant
1	180787519	rs75233069	SNP	XPR1	intron_variant
1	180787943	rs73042709	SNP	XPR1	intron_variant
1	180788127	rs59929457	SNP	XPR1	intron_variant
1	180788859	rs12092463	SNP	XPR1	intron_variant
1	180788882	rs12097111	SNP	XPR1	intron_variant
1	180789085	rs12097202	SNP	XPR1	intron_variant
1	180789364	rs12067061	SNP	XPR1	intron_variant
1	180789421	rs61058506	SNP	XPR1	intron_variant
1	180789890	rs6698724	SNP	XPR1	intron_variant
1	180790850	rs73042714	SNP	XPR1	intron_variant
1	180791797	rs76256911	SNP	XPR1	intron_variant
1	180792002	rs6668077	SNP	XPR1	intron_variant
1	180792392	rs6657287	SNP	AL590085.1	downstream_gene_variant
1	180792521	rs6668578	SNP	AL590085.1	downstream_gene_variant
1	180793233	rs73034723	SNP	AL590085.1	downstream_gene_variant
1	180793410	rs73034725	SNP	AL590085.1	downstream_gene_variant
1	180793728	rs6672129	SNP	AL590085.1	downstream_gene_variant
1	180793864	rs6672316	SNP	AL590085.1	downstream_gene_variant
1	180793873	rs6697358	SNP	AL590085.1	downstream_gene_variant
1	180795770	rs78587862	SNP	AL590085.1	downstream_gene_variant
1	180796244	rs113488668	SNP	AL590085.1	downstream_gene_variant
1	180796471	rs73034733	SNP	AL590085.1	downstream_gene_variant
1	180796487	rs113700503	SNP	AL590085.1	downstream_gene_variant
1	180796991	rs6667050	SNP	AL590085.1	downstream_gene_variant
1	180797677	rs146171036	SNP	AL590085.1	upstream_gene_variant
1	180797894	rs73034735	SNP	AL590085.1	upstream_gene_variant
1	180798571	rs12058064	SNP	AL590085.1	upstream_gene_variant
1	180798624	rs12058106	SNP	AL590085.1	upstream_gene_variant
1	180799303	rs73034738	SNP	AL590085.1	upstream_gene_variant
1	180799738	rs12059644	SNP	AL590085.1	upstream_gene_variant
1	180799822	rs12059678	SNP	AL590085.1	upstream_gene_variant
1	180800347	rs12075235	SNP	AL590085.1	upstream_gene_variant
1	180800562	rs199667775	INDEL	AL590085.1	upstream_gene_variant
1	180800684	rs112937124	SNP	AL590085.1	upstream_gene_variant
1	180800764	rs113854381	SNP	AL590085.1	upstream_gene_variant
1	180801305	rs116688250	SNP	AL590085.1	upstream_gene_variant
1	180801619	rs111839222	SNP	AL590085.1	upstream_gene_variant
1	180802486	rs12059839	SNP	XPR1	upstream_gene_variant
1	180802650	rs116119128	SNP	XPR1	upstream_gene_variant
1	180803279	rs9730482	SNP	XPR1	upstream_gene_variant
1	180803669	rs80175548	SNP	XPR1	upstream_gene_variant
1	180803992	rs113553362	INDEL	XPR1	splice_region_variant&intron_variant
1	180804033	rs61742073	SNP	XPR1	synonymous_variant
1	180804702	rs12063893	SNP	XPR1	upstream_gene_variant
1	180804836	rs12059242	SNP	XPR1	upstream_gene_variant
1	180806606	rs112003432	INDEL	XPR1	intron_variant
1	180807442	rs150537771	INDEL	XPR1	intron_variant
1	180807774	rs12064761	SNP	XPR1	intron_variant
1	180808484	rs114485017	SNP	XPR1	intron_variant
1	180809203	rs58845755	SNP	XPR1	intron_variant
1	180809230	rs59601261	SNP	XPR1	intron_variant
1	180809231	rs58586274	SNP	XPR1	intron_variant
1	180810185	rs12071498	SNP	XPR1	intron_variant
1	180810508	rs111649891	INDEL	XPR1	intron_variant
1	180812586	rs12067934	SNP	XPR1	intron_variant
1	180812705	rs6672994	SNP	XPR1	intron_variant
1	180812981	rs6686881	SNP	XPR1	intron_variant
1	180813199	rs6687073	SNP	XPR1	intron_variant
1	180813497	rs73044538	SNP	XPR1	intron_variant
1	180815442	rs112176647	SNP	XPR1	intron_variant
1	180815663	rs113931916	SNP	XPR1	intron_variant
1	180816128	rs6688797	SNP	XPR1	intron_variant
1	180816983	rs6682446	SNP	XPR1	intron_variant
1	180817067	rs6682537	SNP	XPR1	intron_variant
1	180817336	rs12069405	SNP	XPR1	intron_variant
1	180817895	rs73044549	SNP	XPR1	intron_variant
1	180818329	rs73044553	SNP	XPR1	intron_variant
1	180818965	rs12076671	SNP	XPR1	intron_variant
1	180819786	rs73044557	SNP	XPR1	intron_variant
1	180820411	rs73044560	SNP	XPR1	intron_variant
1	180821691	rs12073289	SNP	XPR1	intron_variant
1	180822319	rs111834687	SNP	XPR1	intron_variant
1	180823040	rs549718054	SNP	XPR1	intron_variant
1	180824313	rs7513630	SNP	XPR1	intron_variant
1	180824777	rs7537396	SNP	XPR1	intron_variant
1	180824975	rs57581991	SNP	XPR1	intron_variant
1	180825371	rs12073278	SNP	XPR1	intron_variant
1	180826150	rs12079208	SNP	XPR1	intron_variant
1	180826183	rs12079213	SNP	XPR1	intron_variant
1	180826331	rs71707938	INDEL	XPR1	intron_variant
1	180826793	rs12080481	SNP	XPR1	intron_variant
1	180826798	rs12076958	SNP	XPR1	intron_variant
1	180827659	rs73044571	SNP	XPR1	intron_variant
1	180828032	rs73044573	SNP	XPR1	upstream_gene_variant
1	180828198	rs546285662	INDEL	XPR1	upstream_gene_variant
1	180828201	rs180959135	SNP	XPR1	upstream_gene_variant
1	180828313	rs12078652	SNP	XPR1	upstream_gene_variant
1	180828520	rs12093826	SNP	XPR1	upstream_gene_variant
1	180829966	rs76275953	SNP	XPR1	upstream_gene_variant
1	180830202	rs10914119	SNP	XPR1	upstream_gene_variant
1	180830408	rs112581278	INDEL	XPR1	upstream_gene_variant
1	180831831	rs11285692	INDEL	XPR1	upstream_gene_variant
1	180831988	rs7545150	SNP	XPR1	upstream_gene_variant
1	180832179	rs7522212	SNP	XPR1	upstream_gene_variant
1	180832458	rs10914120	SNP	XPR1	upstream_gene_variant
1	180832625	rs10914121	SNP	XPR1	upstream_gene_variant
1	180832789	rs12076875	SNP	XPR1	upstream_gene_variant
1	180833087	rs12092161	SNP	XPR1	intron_variant
1	180834018	rs73045791	SNP	XPR1	intron_variant
1	180834155	rs73045793	SNP	XPR1	intron_variant
1	180834341	rs73045794	SNP	XPR1	intron_variant
1	180834878	rs77722411	SNP	XPR1	intron_variant
1	180834946	rs73045796	SNP	XPR1	intron_variant
1	180835027	rs111243900	SNP	XPR1	intron_variant
1	180835351	rs201658371	INDEL	XPR1	intron_variant
1	180835590	rs12082250	SNP	XPR1	intron_variant
1	180835632	rs12082289	SNP	XPR1	intron_variant
1	180836105	rs112618026	SNP	XPR1	intron_variant
1	180841724	rs12086949	SNP	XPR1	intron_variant
1	180841876	rs12097443	SNP	XPR1	intron_variant
1	180841897	rs12082309	SNP	XPR1	intron_variant
1	180842804	rs12088419	SNP	XPR1	intron_variant
1	180842822	rs12088425	SNP	XPR1	intron_variant
1	180842856	rs12088430	SNP	XPR1	intron_variant
1	180844472	rs6679725	SNP	XPR1	downstream_gene_variant
1	180845105	rs147380372	INDEL	XPR1	downstream_gene_variant
1	180845185	rs112028928	SNP	XPR1	downstream_gene_variant
1	180845771	rs532038656	INDEL	XPR1	downstream_gene_variant
1	180845781	rs201953319	INDEL	XPR1	downstream_gene_variant
1	180846055	rs12092799	SNP	XPR1	downstream_gene_variant
1	180846340	rs12089305	SNP	XPR1	downstream_gene_variant
1	180849140	rs78573076	SNP	XPR1	downstream_gene_variant
1	180850330	rs111930356	SNP	XPR1	downstream_gene_variant
1	180851025	rs12096475	SNP	XPR1	downstream_gene_variant
1	180851627	rs12086559	SNP	XPR1	downstream_gene_variant
1	180852106	rs79193189	SNP	XPR1	upstream_gene_variant
1	180852124	rs113408851	SNP	XPR1	upstream_gene_variant
1	180852244	rs6691204	SNP	XPR1	upstream_gene_variant
1	180852489	rs6676373	SNP	XPR1	upstream_gene_variant
1	180853055	rs12088182	SNP	XPR1	upstream_gene_variant
1	180853283	rs12084682	SNP	XPR1	3_prime_UTR_variant
1	180853568	rs75067146	SNP	XPR1	3_prime_UTR_variant
1	180854773	rs73047730	SNP	XPR1	3_prime_UTR_variant
1	180854783	rs73047732	SNP	XPR1	3_prime_UTR_variant
1	180855636	rs73047734	SNP	XPR1	3_prime_UTR_variant
1	180856137	rs59193426	SNP	XPR1	3_prime_UTR_variant
1	180856904	rs58065433	SNP	XPR1	3_prime_UTR_variant
1	180857122	rs59562665	SNP	XPR1	3_prime_UTR_variant
1	180857153	rs78949119	SNP	XPR1	3_prime_UTR_variant
1	180858884	rs79439237	SNP	XPR1	3_prime_UTR_variant
1	180860879	rs76279955	SNP	XPR1	downstream_gene_variant
1	180861047	rs12096142	SNP	XPR1	downstream_gene_variant
1	180861866	rs12089778	SNP	XPR1	downstream_gene_variant
1	180861953	rs12088793	SNP	XPR1	downstream_gene_variant
1	180862621	rs73047747	SNP	XPR1	downstream_gene_variant
1	180864290	rs12092920	SNP	XPR1	downstream_gene_variant
1	197312162	rs2821125	SNP	CRB1	intron_variant
1	197313189	rs949571	SNP	CRB1	intron_variant
1	197315402	rs2786103	SNP	CRB1	intron_variant
1	197316239	rs1337168	SNP	CRB1	intron_variant
1	197316435	rs1337167	SNP	CRB1	intron_variant
1	197316970	rs4026419	INDEL	CRB1	intron_variant
1	197319090	rs4915506	SNP	CRB1	intron_variant
1	197319370	rs11268074	INDEL	CRB1	intron_variant
1	197320786	rs2786101	SNP	CRB1	intron_variant
1	197321816	rs5779865	INDEL	CRB1	intron_variant
1	197322372	rs2359152	SNP	CRB1	intron_variant
1	197322373	rs2359151	SNP	CRB1	intron_variant
1	197322520	rs2786100	SNP	CRB1	intron_variant
1	197324195	rs3122635	SNP	CRB1	intron_variant
1	197324200	rs3122636	SNP	CRB1	intron_variant
1	197325045	rs4915231	SNP	CRB1	upstream_gene_variant
1	197326609	rs77569447	INDEL	CRB1	upstream_gene_variant
1	197327930	rs71767933	INDEL	CRB1	upstream_gene_variant
1	197328594	rs2821117	SNP	MRPS21P3	upstream_gene_variant
1	197329041	rs2821116	SNP	MRPS21P3	upstream_gene_variant
1	197329275	rs12126335	SNP	MRPS21P3	upstream_gene_variant
1	197329535	rs2786119	SNP	CRB1	5_prime_UTR_variant
1	197329729	rs17618358	SNP	MRPS21P3	upstream_gene_variant
1	197330185	rs2821115	SNP	MRPS21P3	upstream_gene_variant
1	197331446	rs6428397	SNP	MRPS21P3	upstream_gene_variant
1	197331809	rs4915525	SNP	MRPS21P3	upstream_gene_variant
1	197331817	rs4915526	SNP	MRPS21P3	upstream_gene_variant
1	197332157	rs2786117	SNP	MRPS21P3	upstream_gene_variant
1	197332462	rs7551088	SNP	MRPS21P3	upstream_gene_variant
1	197333779	rs2786116	SNP	MRPS21P3	downstream_gene_variant
1	197337830	rs10801603	SNP	MRPS21P3	downstream_gene_variant
1	197339479	rs6664399	SNP	CRB1	intron_variant
1	197343950	rs2821107	SNP	CRB1	intron_variant
1	197351039	rs2476023	SNP	CRB1	intron_variant
1	197351554	rs2821104	SNP	CRB1	intron_variant
1	197352969	rs2759656	SNP	CRB1	intron_variant
1	197363308	rs2759661	SNP	CRB1	intron_variant
1	197365149	rs2494269	SNP	CRB1	intron_variant
1	197366143	rs2476019	SNP	CRB1	intron_variant
1	197368231	rs2821101	SNP	CRB1	intron_variant
1	197368840	rs2759659	SNP	CRB1	intron_variant
1	197377171	rs2476021	SNP	CRB1	intron_variant
1	197379842	rs2821132	SNP	CRB1	upstream_gene_variant
1	197392067	rs12134409	SNP	CRB1	downstream_gene_variant
1	197396108	rs17554990	SNP	CRB1	intron_variant
1	197402190	rs527256503	INDEL	RP11-75C23.1	downstream_gene_variant
1	197407886	rs5779871	INDEL	CRB1	3_prime_UTR_variant
1	197408660	rs6685222	SNP	CRB1	3_prime_UTR_variant
1	197413165	rs72740572	SNP	CRB1	3_prime_UTR_variant
1	197413166	rs17555558	SNP	CRB1	3_prime_UTR_variant
1	197436039	rs10922234	SNP	CRB1	intron_variant
1	197452162	rs12023045	SNP	CRB1	downstream_gene_variant
1	197508265	rs4915550	SNP	DENND1B	intron_variant
1	197512778	rs4915552	SNP	DENND1B	downstream_gene_variant
1	197512789	rs10754224	SNP	DENND1B	downstream_gene_variant
1	197515715	rs4303099	SNP	DENND1B	intron_variant
1	197515777	rs4316386	SNP	DENND1B	intron_variant
1	197519849	rs61829272	SNP	DENND1B	upstream_gene_variant
1	197520273	rs10801614	SNP	DENND1B	upstream_gene_variant
1	197521810	rs10922251	SNP	DENND1B	3_prime_UTR_variant
1	197521877	rs6677361	SNP	DENND1B	3_prime_UTR_variant
1	197522671	rs6688993	SNP	DENND1B	intron_variant
1	197522958	rs12028758	SNP	DENND1B	intron_variant
1	197525439	rs12025476	SNP	DENND1B	intron_variant
1	197527615	rs10922253	SNP	DENND1B	intron_variant
1	197528149	rs10494758	SNP	DENND1B	intron_variant
1	197528329	rs6682689	SNP	DENND1B	intron_variant
1	197528488	rs6691173	SNP	DENND1B	intron_variant
1	197528805	rs12563879	SNP	DENND1B	intron_variant
1	197529218	rs2111931	SNP	DENND1B	intron_variant
1	197529264	rs12731480	SNP	DENND1B	intron_variant
1	197529577	rs12125739	SNP	DENND1B	intron_variant
1	197530702	rs34261593	SNP	DENND1B	intron_variant
1	197534354	rs1421397	SNP	DENND1B	intron_variant
1	197534609	rs10922254	SNP	DENND1B	intron_variant
1	197535452	rs4379704	SNP	DENND1B	intron_variant
1	197536225	rs6689216	SNP	DENND1B	intron_variant
1	197536705	rs10754225	SNP	DENND1B	intron_variant
1	197537029	rs10922255	SNP	DENND1B	intron_variant
1	197538543	rs6698921	SNP	DENND1B	intron_variant
1	197540207	rs35374236	INDEL	DENND1B	intron_variant
1	197540349	rs141892480	INDEL	DENND1B	intron_variant
1	197541560	rs7523909	SNP	DENND1B	intron_variant
1	197542106	rs6672023	SNP	DENND1B	intron_variant
1	197545199	rs7526846	SNP	DENND1B	intron_variant
1	197545307	rs10922256	SNP	DENND1B	intron_variant
1	197545720	rs10922257	SNP	DENND1B	intron_variant
1	197546426	rs6676073	SNP	DENND1B	intron_variant
1	197546459	rs2016722	SNP	DENND1B	intron_variant
1	197546891	rs6428410	SNP	DENND1B	intron_variant
1	197547491	rs10922258	SNP	DENND1B	intron_variant
1	197548670	rs34604072	INDEL	DENND1B	intron_variant
1	197548933	rs10737692	SNP	DENND1B	intron_variant
1	197549551	rs4915554	SNP	DENND1B	intron_variant
1	197551514	rs4915555	SNP	DENND1B	intron_variant
1	197554134	rs2193733	SNP	DENND1B	upstream_gene_variant
1	197555519	rs12131160	SNP	DENND1B	upstream_gene_variant
1	197556904	rs12565840	SNP	DENND1B	upstream_gene_variant
1	197557272	rs10922261	SNP	DENND1B	upstream_gene_variant
1	197557552	rs2193734	SNP	DENND1B	intron_variant
1	197559835	rs10922262	SNP	DENND1B	intron_variant
1	197560485	rs17622452	SNP	DENND1B	intron_variant
1	197561182	rs2160969	SNP	DENND1B	intron_variant
1	197561407	rs8179369	SNP	DENND1B	intron_variant
1	197565337	rs12116519	SNP	DENND1B	intron_variant
1	197565832	rs12747786	SNP	DENND1B	intron_variant
1	197566302	rs66788159	INDEL	DENND1B	intron_variant
1	197569657	rs6428411	SNP	DENND1B	downstream_gene_variant
1	197570018	rs6428412	SNP	DENND1B	downstream_gene_variant
1	197570370	rs113889427	INDEL	DENND1B	downstream_gene_variant
1	197570656	rs555441647	INDEL	DENND1B	downstream_gene_variant
1	197571239	rs6676795	SNP	DENND1B	downstream_gene_variant
1	197571246	rs7544969	SNP	DENND1B	downstream_gene_variant
1	197571577	rs1833464	SNP	DENND1B	downstream_gene_variant
1	197571885	rs7531581	SNP	DENND1B	downstream_gene_variant
1	197572672	rs12142712	SNP	DENND1B	downstream_gene_variant
1	197573318	rs4026516	INDEL	DENND1B	downstream_gene_variant
1	197574174	rs972405	SNP	DENND1B	downstream_gene_variant
1	197580084	rs1362939	SNP	DENND1B	intron_variant
1	197580452	rs12116508	SNP	DENND1B	intron_variant
1	197582601	rs4915557	SNP	DENND1B	intron_variant
1	197582809	rs4915558	SNP	DENND1B	intron_variant
1	197583281	rs1969	SNP	DENND1B	intron_variant
1	197583843	rs3814321	SNP	DENND1B	intron_variant
1	197584553	rs12744898	SNP	DENND1B	intron_variant
1	197588006	rs12022672	SNP	DENND1B	intron_variant
1	197592568	rs12133885	SNP	DENND1B	intron_variant
1	197595240	rs137953112	SNP	DENND1B	intron_variant
1	197595282	rs142663624	SNP	DENND1B	intron_variant
1	197596035	rs139912476	SNP	DENND1B	intron_variant
1	197596196	rs143337104	SNP	DENND1B	intron_variant
1	197596505	rs144905143	SNP	DENND1B	intron_variant
1	197597469	rs12133530	SNP	DENND1B	intron_variant
1	197598249	rs142824545	SNP	DENND1B	intron_variant
1	197599552	rs61829341	SNP	DENND1B	intron_variant
1	197601092	rs12127378	SNP	DENND1B	intron_variant
1	197601668	rs12041661	SNP	DENND1B	intron_variant
1	197604105	rs76012304	INDEL	DENND1B	intron_variant
1	197604346	rs17565558	SNP	DENND1B	intron_variant
1	197605099	rs10442660	SNP	DENND1B	intron_variant
1	197606708	rs10442656	SNP	DENND1B	intron_variant
1	197608199	rs570130935	INDEL	DENND1B	downstream_gene_variant
1	197612109	rs11331300	INDEL	DENND1B	intron_variant
1	197612551	rs2477553	SNP	DENND1B	intron_variant
1	197612759	rs2477070	SNP	DENND1B	intron_variant
1	197612994	rs1747826	SNP	DENND1B	intron_variant
1	197613756	rs67128631	INDEL	DENND1B	intron_variant
1	197615391	rs1747827	SNP	DENND1B	intron_variant
1	197619068	rs2488390	SNP	DENND1B	intron_variant
1	197619932	rs2477071	SNP	DENND1B	intron_variant
1	197626708	rs2253257	SNP	DENND1B	downstream_gene_variant
1	197626823	rs2477074	SNP	DENND1B	downstream_gene_variant
1	197629342	rs1775453	SNP	DENND1B	upstream_gene_variant
1	197632910	rs1775470	SNP	DENND1B	intron_variant
1	197635605	rs1775451	SNP	DENND1B	intron_variant
1	197639240	rs57115490	INDEL	DENND1B	intron_variant
1	197650505	rs2488410	SNP	Y_RNA	downstream_gene_variant
1	197652602	rs1775450	SNP	Y_RNA	downstream_gene_variant
1	197653036	rs1747811	SNP	EEF1A1P32	upstream_gene_variant
1	197657149	rs1578720	SNP	Y_RNA	upstream_gene_variant
1	197657361	rs2477075	SNP	Y_RNA	upstream_gene_variant
1	197658799	rs2488411	SNP	Y_RNA	upstream_gene_variant
1	197659555	rs1891497	SNP	Y_RNA	upstream_gene_variant
1	197660008	rs11320665	INDEL	EEF1A1P32	downstream_gene_variant
1	197660143	rs2477076	SNP	EEF1A1P32	downstream_gene_variant
1	197664395	rs2358774	SNP	EEF1A1P32	downstream_gene_variant
1	197664819	rs11448383	INDEL	DENND1B	intron_variant
1	197667733	rs143463140	INDEL	DENND1B	intron_variant
1	197683590	rs1573099	SNP	DENND1B	intron_variant
1	197683807	rs1573098	SNP	DENND1B	intron_variant
1	197684499	rs1621898	SNP	DENND1B	intron_variant
1	197685151	rs1775457	SNP	DENND1B	intron_variant
1	197693127	rs2147300	SNP	DENND1B	intron_variant
1	197694037	rs2488387	SNP	DENND1B	intron_variant
1	197698103	rs1747815	SNP	DENND1B	intron_variant
1	197699699	rs1747814	SNP	DENND1B	downstream_gene_variant
1	197702225	rs2488400	SNP	RP11-448G4.2	upstream_gene_variant
1	197713783	rs2477060	SNP	FAM204BP	downstream_gene_variant
1	197722117	rs2488392	SNP	RP11-448G4.4	upstream_gene_variant
1	197723747	rs2477063	SNP	RP11-448G4.4	upstream_gene_variant
1	197727298	rs1775454	SNP	DENND1B	intron_variant
1	197728734	rs2477065	SNP	DENND1B	intron_variant
1	197728843	rs2477066	SNP	DENND1B	intron_variant
1	197733055	rs1775456	SNP	RP11-448G4.4	downstream_gene_variant
1	197733453	rs1342696	SNP	RP11-448G4.4	downstream_gene_variant
1	197733942	rs1539413	SNP	RP11-448G4.4	downstream_gene_variant
1	197735497	rs2488394	SNP	RP11-448G4.4	downstream_gene_variant
1	197738325	rs1924517	SNP	DENND1B	intron_variant
1	197738327	rs1924518	SNP	DENND1B	intron_variant
1	197738780	rs2488395	SNP	DENND1B	intron_variant
1	197740213	rs1775443	SNP	DENND1B	intron_variant
1	197742171	rs2488396	SNP	DENND1B	intron_variant
1	197746486	rs1775447	SNP	DENND1B	upstream_gene_variant
1	197746925	rs1747812	SNP	DENND1B	upstream_gene_variant
1	197746995	rs1775446	SNP	DENND1B	upstream_gene_variant
1	197747777	rs1775445	SNP	DENND1B	upstream_gene_variant
1	203092059	rs7538512	SNP	ADORA1	upstream_gene_variant
1	203093201	rs12023876	SNP	ADORA1	upstream_gene_variant
1	203094204	rs1494486	SNP	ADORA1	upstream_gene_variant
1	203098275	rs2228079	SNP	ADORA1	synonymous_variant
1	203098455	rs10920569	SNP	RP11-335O13.7	upstream_gene_variant
1	203098818	rs10920570	SNP	RP11-335O13.7	upstream_gene_variant
1	203101029	rs3766568	SNP	RP11-335O13.7	upstream_gene_variant
1	203101073	rs17464408	SNP	RP11-335O13.7	upstream_gene_variant
1	203102989	rs12757387	SNP	ADORA1	intron_variant
1	203103205	rs34431746	INDEL	ADORA1	intron_variant
1	203103386	rs4950920	SNP	ADORA1	intron_variant
1	203106293	rs4950922	SNP	ADORA1	intron_variant
1	203106390	rs7549561	SNP	ADORA1	intron_variant
1	203108508	rs10920573	SNP	RP11-335O13.8	downstream_gene_variant
1	206937526	rs11119474	SNP	IL10	downstream_gene_variant
1	206940310	rs3024502	SNP	IL10	downstream_gene_variant
1	206940831	rs3024500	SNP	IL10	downstream_gene_variant
1	206941864	rs3024496	SNP	IL10	3_prime_UTR_variant
1	206943297	rs3024509	SNP	IL10	intron_variant
1	206943713	rs1878672	SNP	IL10	intron_variant
1	206944233	rs1554286	SNP	IL10	intron_variant
1	206944645	rs1518111	SNP	IL10	upstream_gene_variant
1	206944861	rs1518110	SNP	IL10	upstream_gene_variant
1	206945046	rs3024491	SNP	IL10	upstream_gene_variant
1	206945381	rs2222202	SNP	IL10	upstream_gene_variant
1	206947167	rs1800893	SNP	IL10	upstream_gene_variant
1	206948553	rs6693899	SNP	IL10	upstream_gene_variant
1	206948566	rs1800891	SNP	IL10	upstream_gene_variant
1	206949365	rs1800890	SNP	IL10	upstream_gene_variant
1	206950608	rs11119514	SNP	IL10	upstream_gene_variant
1	206950621	rs11119515	SNP	IL10	upstream_gene_variant
1	228645063	rs10916317	SNP	HIST3H2BB	upstream_gene_variant
1	241775724	rs658729	SNP	OPN3	intron_variant
1	241781480	rs593963	SNP	OPN3	intron_variant
1	241782138	rs33992613	INDEL	OPN3	intron_variant
1	241783558	rs150049168	INDEL	OPN3	intron_variant
1	241788841	rs652571	SNP	CHML	downstream_gene_variant
1	241789738	rs56743857	INDEL	CHML	downstream_gene_variant
1	241789739	rs58386642	SNP	CHML	downstream_gene_variant
1	241789942	rs684338	SNP	CHML	downstream_gene_variant
1	241790148	rs587640	SNP	CHML	downstream_gene_variant
1	241790606	rs11299567	INDEL	CHML	downstream_gene_variant
1	241791117	rs2756224	SNP	CHML	downstream_gene_variant
1	241791211	rs624385	SNP	CHML	downstream_gene_variant
1	241791547	rs622726	SNP	CHML	downstream_gene_variant
1	241794056	rs3765820	SNP	CHML	3_prime_UTR_variant
1	241796284	rs676750	SNP	CHML	3_prime_UTR_variant
1	241799538	rs631143	SNP	CHML	upstream_gene_variant
1	241801595	rs688659	SNP	CHML	upstream_gene_variant
1	241803636	rs7513575	SNP	OPN3	5_prime_UTR_variant
1	241803658	rs7513451	SNP	OPN3	5_prime_UTR_variant
1	241804070	rs584695	SNP	OPN3	upstream_gene_variant
1	241806189	rs628720	SNP	OPN3	upstream_gene_variant
2	8438693	rs346835	SNP	LINC00299	intron_variant
2	8441735	rs13416555	SNP	LINC00299	intron_variant
2	8442248	rs10174949	SNP	LINC00299	intron_variant
2	8442547	rs891058	SNP	LINC00299	intron_variant
2	8443803	rs10178845	SNP	LINC00299	intron_variant
2	8450123	rs367023	SNP	LINC00299	downstream_gene_variant
2	8451498	rs13395467	SNP	LINC00299	downstream_gene_variant
2	8451701	rs13398375	SNP	LINC00299	downstream_gene_variant
2	8457497	rs184706	SNP	LINC00299	intron_variant
2	8457927	rs346829	SNP	LINC00299	intron_variant
2	8458331	rs13413010	SNP	LINC00299	intron_variant
2	8459404	rs3856439	SNP	LINC00299	intron_variant
2	8461377	rs71387227	SNP	LINC00299	intron_variant
2	8466486	rs10210006	SNP	LINC00299	upstream_gene_variant
2	8466655	rs2931137	SNP	LINC00299	upstream_gene_variant
2	8467647	rs3102955	SNP	LINC00299	upstream_gene_variant
2	8468210	rs13412022	SNP	LINC00299	upstream_gene_variant
2	8470660	rs13419662	SNP	LINC00299	upstream_gene_variant
2	8471236	rs7567352	SNP	LINC00299	upstream_gene_variant
2	8471319	rs7595769	SNP	LINC00299	upstream_gene_variant
2	8472764	rs28376924	SNP	LINC00299	upstream_gene_variant
2	8472842	rs28646278	SNP	LINC00299	upstream_gene_variant
2	40344720	rs13022017	SNP	SLC8A1-AS1	intron_variant
2	40349094	rs9309051	SNP	SLC8A1-AS1	intron_variant
2	40349369	rs9309052	SNP	SLC8A1-AS1	intron_variant
2	40349376	rs1544642	SNP	SLC8A1-AS1	intron_variant
2	40349378	rs56172623	SNP	SLC8A1-AS1	intron_variant
2	40350105	rs7586346	SNP	SLC8A1-AS1	intron_variant
2	40351453	rs888073	SNP	SLC8A1-AS1	intron_variant
2	40351773	rs2373793	SNP	SLC8A1-AS1	intron_variant
2	40352313	rs759444	SNP	SLC8A1-AS1	intron_variant
2	40353970	rs4614975	SNP	SLC8A1-AS1	intron_variant
2	40354571	rs2160365	SNP	SLC8A1-AS1	intron_variant
2	40354688	rs2110927	SNP	SLC8A1-AS1	intron_variant
2	40356374	rs66846961	INDEL	SLC8A1-AS1	intron_variant
2	40356642	rs12712682	SNP	SLC8A1-AS1	intron_variant
2	40357074	rs2110925	SNP	SLC8A1-AS1	intron_variant
2	40357241	rs2110924	SNP	SLC8A1-AS1	intron_variant
2	40357323	rs2160364	SNP	SLC8A1-AS1	intron_variant
2	40357997	rs2110923	SNP	SLC8A1-AS1	intron_variant
2	40358154	rs5830604	INDEL	SLC8A1-AS1	intron_variant
2	40359604	rs6739058	SNP	SLC8A1-AS1	intron_variant
2	40361104	rs10208777	SNP	SLC8A1-AS1	intron_variant
2	40369280	rs10205502	SNP	SLC8A1-AS1	intron_variant
2	40370037	rs985991	SNP	SLC8A1-AS1	intron_variant
2	40370483	rs6746919	SNP	SLC8A1-AS1	intron_variant
2	40371095	rs7572256	SNP	SLC8A1-AS1	intron_variant
2	40372332	rs139743765	INDEL	SLC8A1-AS1	intron_variant
2	40372704	rs4952490	SNP	SLC8A1-AS1	intron_variant
2	40372775	rs4952491	SNP	SLC8A1-AS1	intron_variant
2	40372924	rs6755509	SNP	SLC8A1-AS1	intron_variant
2	40373778	rs3059325	SNP	SLC8A1-AS1	intron_variant
2	40373779	rs2888656	SNP	SLC8A1-AS1	intron_variant
2	40373872	rs444999	SNP	SLC8A1-AS1	intron_variant
2	40374372	rs66542100	INDEL	SLC8A1-AS1	intron_variant
2	40374912	rs448517	SNP	SLC8A1-AS1	intron_variant
2	40377084	rs417614	SNP	SLC8A1-AS1	intron_variant
2	40377632	rs435923	SNP	SLC8A1-AS1	intron_variant
2	40377749	rs10221571	SNP	SLC8A1-AS1	intron_variant
2	40378186	rs432188	SNP	SLC8A1-AS1	intron_variant
2	40378239	rs429648	SNP	SLC8A1-AS1	intron_variant
2	40379040	rs11688023	SNP	SLC8A1-AS1	intron_variant
2	40381271	rs11692455	SNP	SLC8A1-AS1	intron_variant
2	40381603	rs414648	SNP	SLC8A1-AS1	intron_variant
2	40381676	rs414720	SNP	SLC8A1-AS1	intron_variant
2	40381921	rs4952499	SNP	SLC8A1-AS1	intron_variant
2	40381989	rs375357	SNP	SLC8A1-AS1	intron_variant
2	40382262	rs71404279	INDEL	SLC8A1-AS1	intron_variant
2	40387114	rs445972	SNP	SLC8A1-AS1	intron_variant
2	48031372	rs3136354	SNP	FBXO11	downstream_gene_variant
2	48032312	rs7562048	SNP	FBXO11	downstream_gene_variant
2	48061347	rs112953227	SNP	FBXO11	upstream_gene_variant
2	48061428	rs112262764	SNP	FBXO11	upstream_gene_variant
2	48071255	rs17036996	SNP	FBXO11	intron_variant
2	48073117	rs2134056	SNP	FBXO11	intron_variant
2	48077705	rs17037002	SNP	FBXO11	intron_variant
2	48078293	rs143851323	INDEL	FBXO11	intron_variant
2	48084562	rs10495947	SNP	FBXO11	intron_variant
2	48087027	rs17037018	SNP	FBXO11	intron_variant
2	48088148	rs113616510	SNP	FBXO11	intron_variant
2	48114094	rs79403657	SNP	AC079807.3	downstream_gene_variant
2	48115263	rs77322801	SNP	AC079807.3	downstream_gene_variant
2	99056713	rs113597539	INDEL	INPP4A	upstream_gene_variant
2	99056836	rs116051325	SNP	INPP4A	upstream_gene_variant
2	99058885	rs111757623	INDEL	INPP4A	upstream_gene_variant
2	99059781	rs56333112	SNP	INPP4A	upstream_gene_variant
2	99059983	rs72819996	SNP	INPP4A	upstream_gene_variant
2	99060873	rs4851136	SNP	INPP4A	upstream_gene_variant
2	99061834	rs10199199	SNP	INPP4A	intron_variant
2	99063149	rs3754893	SNP	INPP4A	intron_variant
2	99063318	rs3754892	SNP	INPP4A	intron_variant
2	99063653	rs3769743	SNP	INPP4A	intron_variant
2	99063828	rs3835900	INDEL	INPP4A	intron_variant
2	99064029	rs12618524	SNP	INPP4A	intron_variant
2	99064816	rs571844955	INDEL	INPP4A	intron_variant
2	99065169	rs150942286	INDEL	INPP4A	intron_variant
2	99065191	rs184467519	SNP	INPP4A	intron_variant
2	99065464	rs4851138	SNP	INPP4A	intron_variant
2	99066827	rs10496327	SNP	INPP4A	intron_variant
2	99068204	rs3769741	SNP	INPP4A	intron_variant
2	99069208	rs3769740	SNP	INPP4A	intron_variant
2	99069799	rs4850874	SNP	INPP4A	intron_variant
2	99069815	rs4850875	SNP	INPP4A	intron_variant
2	99070902	rs17031905	SNP	INPP4A	intron_variant
2	99074680	rs12622341	SNP	INPP4A	intron_variant
2	99075259	rs72820002	SNP	INPP4A	intron_variant
2	99075817	rs17444095	SNP	INPP4A	intron_variant
2	99076524	rs113092252	INDEL	INPP4A	intron_variant
2	99076563	rs571154708	INDEL	INPP4A	intron_variant
2	99078367	rs3769738	SNP	INPP4A	intron_variant
2	99079339	rs4851140	SNP	INPP4A	intron_variant
2	99082938	rs17032120	SNP	INPP4A	intron_variant
2	99083892	rs12617721	SNP	INPP4A	intron_variant
2	99084708	rs11888595	SNP	INPP4A	intron_variant
2	99084882	rs72821904	SNP	INPP4A	intron_variant
2	99085296	rs72821907	SNP	INPP4A	intron_variant
2	99085359	rs72821908	SNP	INPP4A	intron_variant
2	99086016	rs12052639	SNP	INPP4A	intron_variant
2	99088018	rs3754891	SNP	INPP4A	intron_variant
2	99088624	rs3754890	SNP	INPP4A	intron_variant
2	99088633	rs3754889	SNP	INPP4A	intron_variant
2	99088873	rs3769737	SNP	INPP4A	intron_variant
2	99089119	rs3769736	SNP	INPP4A	intron_variant
2	99090674	rs3754888	SNP	INPP4A	intron_variant
2	99092302	rs3769735	SNP	INPP4A	intron_variant
2	99096149	rs3769734	SNP	INPP4A	intron_variant
2	99099417	rs55934321	SNP	INPP4A	intron_variant
2	99100196	rs3729568	SNP	INPP4A	intron_variant
2	99100716	rs3769733	SNP	INPP4A	intron_variant
2	99101453	rs3769730	SNP	INPP4A	intron_variant
2	99102810	rs3769729	SNP	INPP4A	intron_variant
2	99103001	rs3769728	SNP	INPP4A	intron_variant
2	99103117	rs3835899	INDEL	INPP4A	intron_variant
2	99103318	rs3769727	SNP	INPP4A	intron_variant
2	99103761	rs56091613	SNP	INPP4A	intron_variant
2	99105156	rs3820945	SNP	INPP4A	intron_variant
2	99105827	rs3769726	SNP	INPP4A	intron_variant
2	99105967	rs3769725	SNP	INPP4A	intron_variant
2	99105981	rs3769724	SNP	INPP4A	intron_variant
2	99105988	rs3769723	SNP	INPP4A	intron_variant
2	99107677	rs3754886	SNP	INPP4A	intron_variant
2	99108359	rs57088045	INDEL	INPP4A	intron_variant
2	99109132	rs55900716	SNP	INPP4A	intron_variant
2	99110599	rs58778964	SNP	INPP4A	intron_variant
2	99111591	rs72821920	SNP	INPP4A	intron_variant
2	99112069	rs4850876	SNP	INPP4A	intron_variant
2	99112154	rs4850877	SNP	INPP4A	intron_variant
2	99112180	rs4850878	SNP	INPP4A	intron_variant
2	99112966	rs4851141	SNP	INPP4A	intron_variant
2	99113082	rs4850879	SNP	INPP4A	intron_variant
2	99113740	rs56197140	SNP	INPP4A	intron_variant
2	99114310	rs2309390	SNP	INPP4A	intron_variant
2	99114924	rs72821924	SNP	INPP4A	intron_variant
2	99118005	rs76362434	SNP	INPP4A	intron_variant
2	99118773	rs3835897	INDEL	INPP4A	intron_variant
2	99121708	rs3754885	SNP	INPP4A	intron_variant
2	99121886	rs3835896	INDEL	INPP4A	intron_variant
2	99123177	rs3820943	SNP	INPP4A	intron_variant
2	99124404	rs3769719	SNP	INPP4A	intron_variant
2	99124817	rs3769717	SNP	INPP4A	intron_variant
2	99125376	rs3754884	SNP	INPP4A	intron_variant
2	99126551	rs12619665	SNP	INPP4A	intron_variant
2	99127525	rs72821930	SNP	INPP4A	intron_variant
2	99128621	rs11901568	SNP	INPP4A	intron_variant
2	99128965	rs6753515	SNP	INPP4A	intron_variant
2	99129040	rs6753380	SNP	INPP4A	intron_variant
2	99129137	rs11902825	SNP	INPP4A	intron_variant
2	99129451	rs3754883	SNP	INPP4A	intron_variant
2	99131206	rs11884553	SNP	INPP4A	upstream_gene_variant
2	99131387	rs35664241	INDEL	INPP4A	upstream_gene_variant
2	99132093	rs3754881	SNP	INPP4A	upstream_gene_variant
2	99132215	rs3754880	SNP	INPP4A	upstream_gene_variant
2	99132415	rs17032866	SNP	INPP4A	upstream_gene_variant
2	99132786	rs17032870	SNP	INPP4A	upstream_gene_variant
2	99133305	rs3769716	SNP	INPP4A	upstream_gene_variant
2	99133611	rs4851142	SNP	INPP4A	upstream_gene_variant
2	99135627	rs17504774	SNP	INPP4A	upstream_gene_variant
2	99135738	rs2278214	SNP	INPP4A	upstream_gene_variant
2	99136059	rs2278213	SNP	INPP4A	upstream_gene_variant
2	99136266	rs2278212	SNP	INPP4A	upstream_gene_variant
2	99138612	rs145203463	SNP	INPP4A	downstream_gene_variant
2	99138872	rs72821939	SNP	INPP4A	downstream_gene_variant
2	99138979	rs961242	SNP	INPP4A	downstream_gene_variant
2	99139832	rs56118505	SNP	INPP4A	downstream_gene_variant
2	99139982	rs56141907	SNP	INPP4A	downstream_gene_variant
2	99140725	rs11322760	INDEL	INPP4A	downstream_gene_variant
2	99141640	rs72821943	SNP	INPP4A	downstream_gene_variant
2	99142411	rs72821946	SNP	INPP4A	downstream_gene_variant
2	99144483	rs4599165	SNP	INPP4A	intron_variant
2	99145483	rs4596026	SNP	INPP4A	intron_variant
2	99145539	rs200658332	INDEL	INPP4A	intron_variant
2	99146855	rs3769715	SNP	INPP4A	intron_variant
2	99148078	rs61180742	SNP	INPP4A	intron_variant
2	99148848	rs112454111	INDEL	INPP4A	intron_variant
2	99148970	rs56240302	SNP	INPP4A	intron_variant
2	99149404	rs17033136	SNP	INPP4A	intron_variant
2	99149473	rs17505088	SNP	INPP4A	intron_variant
2	99149946	rs2278211	SNP	INPP4A	synonymous_variant
2	99150198	rs2278210	SNP	INPP4A	intron_variant
2	99150802	rs3769714	SNP	INPP4A	intron_variant
2	99151434	rs3769713	SNP	INPP4A	intron_variant
2	99153443	rs3769712	SNP	INPP4A	intron_variant
2	99154229	rs2278208	SNP	INPP4A	intron_variant
2	99156807	rs17505326	SNP	INPP4A	intron_variant
2	99157009	rs72821951	SNP	INPP4A	intron_variant
2	99159792	rs72821955	SNP	INPP4A	intron_variant
2	99159966	rs72821956	SNP	INPP4A	intron_variant
2	99163261	rs2278207	SNP	INPP4A	intron_variant
2	99164160	rs17446058	SNP	INPP4A	intron_variant
2	99164541	rs3754879	SNP	INPP4A	intron_variant
2	99164591	rs10719549	INDEL	INPP4A	intron_variant
2	99179384	rs3754878	SNP	INPP4A	upstream_gene_variant
2	99181315	rs3214545	INDEL	INPP4A	upstream_gene_variant
2	99184019	rs3754877	SNP	INPP4A	upstream_gene_variant
2	99187433	rs3769709	SNP	INPP4A	upstream_gene_variant
2	99187650	rs3769708	SNP	INPP4A	upstream_gene_variant
2	99188783	rs72821965	SNP	INPP4A	downstream_gene_variant
2	99193496	rs2230388	SNP	INPP4A	synonymous_variant
2	99195111	rs3769701	SNP	INPP4A	intron_variant
2	99196483	rs17033813	SNP	INPP4A	intron_variant
2	99199024	rs113512605	SNP	INPP4A	downstream_gene_variant
2	99199789	rs11348569	INDEL	INPP4A	downstream_gene_variant
2	99202747	rs3754875	SNP	INPP4A	downstream_gene_variant
2	99204428	rs6736755	SNP	INPP4A	3_prime_UTR_variant
2	99205962	rs2276603	SNP	INPP4A	3_prime_UTR_variant
2	99209314	rs13402379	SNP	INPP4A	3_prime_UTR_variant
2	99210258	rs547065258	INDEL	INPP4A	3_prime_UTR_variant
2	99211077	rs202060636	SNP	INPP4A	downstream_gene_variant
2	99212144	rs201521768	INDEL	INPP4A	downstream_gene_variant
2	99212417	rs4850880	SNP	INPP4A	downstream_gene_variant
2	102858490	rs72998585	SNP	IL1RL2	downstream_gene_variant
2	102858921	rs10178214	SNP	IL1RL2	downstream_gene_variant
2	102860074	rs13027294	SNP	IL1RL2	downstream_gene_variant
2	102923677	rs67627960	INDEL	IL1RL1	upstream_gene_variant
2	102923698	rs563372309	INDEL	IL1RL1	upstream_gene_variant
2	102924615	rs72823619	SNP	IL1RL1	upstream_gene_variant
2	102925435	rs72823621	SNP	IL1RL1	upstream_gene_variant
2	102927661	rs79634461	SNP	IL1RL1	upstream_gene_variant
2	102928617	rs72823628	SNP	IL1RL1	intron_variant
2	102931534	rs72823632	SNP	IL1RL1	intron_variant
2	102931612	rs72823635	SNP	IL1RL1	intron_variant
2	102931763	rs76372904	INDEL	IL1RL1	intron_variant
2	102932512	rs950881	SNP	IL1RL1	intron_variant
2	102934974	rs10179458	SNP	IL1RL1	intron_variant
2	102936159	rs72823641	SNP	IL1RL1	intron_variant
2	102937544	rs10189154	SNP	IL1RL1	intron_variant
2	102937883	rs10189526	SNP	IL1RL1	intron_variant
2	102939800	rs142322791	INDEL	IL1RL1	intron_variant
2	102941037	rs11679893	SNP	IL1RL1	intron_variant
2	102941311	rs10865050	SNP	IL1RL1	intron_variant
2	102942785	rs12053429	SNP	IL1RL1	intron_variant
2	102943781	rs187956601	SNP	IL1RL1	intron_variant
2	102944246	rs59185885	SNP	IL1RL1	intron_variant
2	102944596	rs58815545	SNP	IL1RL1	intron_variant
2	102951836	rs117310420	SNP	IL1RL1	upstream_gene_variant
2	102954213	rs72823646	SNP	IL1RL1	intron_variant
2	102954653	rs13431828	SNP	IL1RL1	5_prime_UTR_premature_start_codon_gain_variant
2	102955056	rs13408569	SNP	IL1RL1	intron_variant
2	102955468	rs1041973	SNP	IL1RL1	missense_variant
2	102955523	rs3214363	INDEL	IL1RL1	downstream_gene_variant
2	102957348	rs10173081	SNP	IL1RL1	downstream_gene_variant
2	102958549	rs538370828	SNP	IL1RL1	downstream_gene_variant
2	102960210	rs3771175	SNP	IL1RL1	3_prime_UTR_variant
2	102960824	rs2160203	SNP	IL1RL1	3_prime_UTR_variant
2	102966310	rs10208293	SNP	IL1RL1	downstream_gene_variant
2	102966906	rs1861245	SNP	IL1RL1	downstream_gene_variant
2	102967236	rs13424006	SNP	IL1RL1	downstream_gene_variant
2	102967413	rs6751967	SNP	IL18R1	upstream_gene_variant
2	102967430	rs6751977	SNP	IL18R1	upstream_gene_variant
2	102967431	rs6704565	SNP	IL18R1	upstream_gene_variant
2	102967587	rs6749114	SNP	IL18R1	upstream_gene_variant
2	102967857	rs6734742	SNP	IL18R1	upstream_gene_variant
2	102967858	rs6752482	SNP	IL18R1	upstream_gene_variant
2	102967928	rs4988955	SNP	IL18R1	upstream_gene_variant
2	102968007	rs4988956	SNP	IL1RL1	missense_variant
2	102968075	rs4988957	SNP	IL1RL1	synonymous_variant
2	102968211	rs10192036	SNP	IL1RL1	missense_variant
2	102968212	rs10204137	SNP	IL1RL1	missense_variant
2	102968285	rs4988958	SNP	IL1RL1	synonymous_variant
2	102968356	rs10192157	SNP	IL1RL1	missense_variant
2	102968362	rs10206753	SNP	IL1RL1	missense_variant
2	102968702	rs112858069	INDEL	IL18R1	upstream_gene_variant
2	102968716	rs72823661	SNP	IL18R1	upstream_gene_variant
2	102968738	rs72823663	SNP	IL18R1	upstream_gene_variant
2	102968751	rs67088699	SNP	IL18R1	upstream_gene_variant
2	102968826	rs5010059	SNP	IL18R1	upstream_gene_variant
2	102968856	rs5833012	INDEL	IL18R1	upstream_gene_variant
2	102968867	rs5833013	INDEL	IL18R1	upstream_gene_variant
2	102969586	rs191370129	SNP	IL18R1	upstream_gene_variant
2	102969667	rs145573519	SNP	IL18R1	upstream_gene_variant
2	102969913	rs11688559	SNP	IL18R1	upstream_gene_variant
2	102969949	rs11688568	SNP	IL18R1	upstream_gene_variant
2	102969971	rs11688573	SNP	IL18R1	upstream_gene_variant
2	102969984	rs11689730	SNP	IL18R1	upstream_gene_variant
2	102970105	rs11695627	SNP	IL18R1	upstream_gene_variant
2	102970243	rs7558339	SNP	IL18R1	upstream_gene_variant
2	102970289	rs7608638	SNP	IL18R1	upstream_gene_variant
2	102970708	rs113412244	INDEL	IL18R1	upstream_gene_variant
2	102970750	rs4485584	SNP	IL18R1	upstream_gene_variant
2	102970759	rs4485585	SNP	IL18R1	upstream_gene_variant
2	102970813	rs4488681	SNP	IL18R1	upstream_gene_variant
2	102970816	rs4311080	SNP	IL18R1	upstream_gene_variant
2	102971306	rs9808453	SNP	IL18R1	upstream_gene_variant
2	102971481	rs4851565	SNP	IL18R1	upstream_gene_variant
2	102971664	rs9807962	SNP	IL18R1	upstream_gene_variant
2	102972799	rs4851566	SNP	IL18R1	5_prime_UTR_variant
2	102973899	rs11678360	SNP	IL18R1	intron_variant
2	102973950	rs373965513	INDEL	IL18R1	intron_variant
2	102974328	rs56179005	SNP	IL18R1	upstream_gene_variant
2	102974371	rs7603730	SNP	IL18R1	upstream_gene_variant
2	102974764	rs10170583	SNP	IL18R1	upstream_gene_variant
2	102975050	rs10173193	SNP	IL18R1	upstream_gene_variant
2	102976172	rs10176664	SNP	IL18R1	upstream_gene_variant
2	102977196	rs6543123	SNP	IL18R1	upstream_gene_variant
2	102977511	rs11123925	SNP	IL18R1	upstream_gene_variant
2	102977537	rs6710885	SNP	IL18R1	upstream_gene_variant
2	102977730	rs10204837	SNP	IL18R1	upstream_gene_variant
2	102978459	rs3755276	SNP	IL18R1	upstream_gene_variant
2	102978688	rs36213840	INDEL	IL18R1	upstream_gene_variant
2	102979028	rs2287037	SNP	IL18R1	upstream_gene_variant
2	102979624	rs9308857	SNP	IL18R1	downstream_gene_variant
2	102979658	rs58513522	INDEL	IL18R1	downstream_gene_variant
2	102979954	rs77890249	SNP	IL18R1	downstream_gene_variant
2	102980543	rs1420099	SNP	IL18R1	downstream_gene_variant
2	102981306	rs10182710	SNP	IL18R1	downstream_gene_variant
2	102982033	rs72823669	SNP	IL18R1	downstream_gene_variant
2	102982094	rs13392100	SNP	IL18R1	downstream_gene_variant
2	102983247	rs4851569	SNP	IL18R1	downstream_gene_variant
2	102984279	rs1420098	SNP	IL18R1	splice_region_variant&intron_variant
2	102984624	rs1362348	SNP	IL18R1	intron_variant
2	102984671	rs1882348	SNP	IL18R1	intron_variant
2	102986375	rs1974675	SNP	IL18R1	intron_variant
2	102987459	rs6543124	SNP	IL18R1	intron_variant
2	102989060	rs36068136	INDEL	IL18R1	intron_variant
2	102990648	rs17027029	SNP	IL18R1	downstream_gene_variant
2	102990788	rs10439410	SNP	IL18R1	downstream_gene_variant
2	102991191	rs6731157	SNP	IL18R1	downstream_gene_variant
2	102991213	rs6745614	SNP	IL18R1	downstream_gene_variant
2	102991369	rs6758936	SNP	IL18R1	downstream_gene_variant
2	102991786	rs3771164	SNP	IL18R1	downstream_gene_variant
2	102994333	rs2041739	SNP	IL18R1	downstream_gene_variant
2	102995600	rs12712144	SNP	IL18R1	intron_variant
2	102996345	rs10208196	SNP	IL18R1	intron_variant
2	102997051	rs72823677	SNP	IL18R1	intron_variant
2	102997720	rs7556917	SNP	IL18R1	intron_variant
2	102997721	rs7584093	SNP	IL18R1	intron_variant
2	102997884	rs3213733	SNP	IL18R1	intron_variant
2	102998279	rs3213732	SNP	IL18R1	intron_variant
2	102998974	rs10204757	SNP	IL18R1	intron_variant
2	102999403	rs7591246	SNP	IL18R1	intron_variant
2	102999952	rs6760621	SNP	IL18R1	intron_variant
2	103000868	rs11465641	SNP	IL18R1	intron_variant
2	103003961	rs3771161	SNP	IL18R1	intron_variant
2	103004958	rs3771159	SNP	IL18R1	intron_variant
2	103005330	rs11903946	SNP	IL18R1	intron_variant
2	103006104	rs6706002	SNP	IL18R1	intron_variant
2	103006448	rs6749014	SNP	IL18R1	intron_variant
2	103008037	rs79098571	SNP	IL18R1	intron_variant
2	103008714	rs12712146	SNP	IL18R1	intron_variant
2	103009354	rs1420097	SNP	IL18R1	intron_variant
2	103009412	rs11679146	SNP	IL18R1	intron_variant
2	103009537	rs4851004	SNP	IL18R1	intron_variant
2	103009662	rs6732138	SNP	IL18R1	intron_variant
2	103009730	rs3836109	INDEL	IL18R1	intron_variant
2	103009894	rs3771158	SNP	IL18R1	intron_variant
2	103010912	rs1420096	SNP	IL18R1	intron_variant
2	103011237	rs2287033	SNP	IL18R1	intron_variant
2	103012781	rs10174323	SNP	IL18R1	intron_variant
2	103013750	rs3732127	SNP	IL18R1	3_prime_UTR_variant
2	103015687	rs1420094	SNP	IL18R1	downstream_gene_variant
2	103016142	rs6710528	SNP	IL18R1	downstream_gene_variant
2	103017746	rs60094400	SNP	IL18R1	downstream_gene_variant
2	103018052	rs3732124	SNP	IL18R1	downstream_gene_variant
2	103018128	rs12991737	SNP	IL18R1	downstream_gene_variant
2	103019000	rs4851571	SNP	IL18R1	downstream_gene_variant
2	103019031	rs4851572	SNP	IL18R1	downstream_gene_variant
2	103019740	rs10202813	SNP	IL18R1	downstream_gene_variant
2	103019785	rs1035129	SNP	IL18R1	downstream_gene_variant
2	103020030	rs10197310	SNP	IL18R1	downstream_gene_variant
2	103020139	rs2110662	SNP	IL18R1	downstream_gene_variant
2	115196754	rs1430094	SNP	DPP10	upstream_gene_variant
2	115199348	rs982214	SNP	DPP10	upstream_gene_variant
2	115199466	rs982213	SNP	DPP10	upstream_gene_variant
2	115200657	rs10180693	SNP	DPP10	intron_variant
2	115202129	rs1036022	SNP	DPP10	intron_variant
2	115202155	rs5833544	INDEL	DPP10	intron_variant
2	115202256	rs1036020	SNP	DPP10	intron_variant
2	115202485	rs1036019	SNP	DPP10	intron_variant
2	115203599	rs10173071	SNP	DPP10	intron_variant
2	115203750	rs10173182	SNP	DPP10	intron_variant
2	115203755	rs10183846	SNP	DPP10	intron_variant
2	115203917	rs10208402	SNP	DPP10	intron_variant
2	115204436	rs1430093	SNP	DPP10	intron_variant
2	115204611	rs551296881	INDEL	DPP10	intron_variant
2	115205432	rs1367177	SNP	DPP10	intron_variant
2	115206033	rs746710	SNP	DPP10	intron_variant
2	115208480	rs17048359	SNP	DPP10	intron_variant
2	115209594	rs12473953	SNP	DPP10	intron_variant
2	115212994	rs61307728	SNP	DPP10	intron_variant
2	115214509	rs17763180	SNP	DPP10	upstream_gene_variant
2	115219528	rs17712682	SNP	DPP10	5_prime_UTR_variant
2	115245383	rs11123244	SNP	DPP10	intron_variant
2	115246340	rs1430116	SNP	DPP10	intron_variant
2	115247818	rs34798476	INDEL	DPP10	intron_variant
2	115251692	rs12994305	SNP	DPP10	intron_variant
2	115253288	rs7559909	SNP	DPP10	intron_variant
2	115254998	rs74209852	INDEL	DPP10	intron_variant
2	115256411	rs12464258	SNP	DPP10	intron_variant
2	115257295	rs12151526	SNP	DPP10	intron_variant
2	115260609	rs34846987	SNP	DPP10	intron_variant
2	141697387	rs189946926	SNP	LRP1B	intron_variant
2	141874670	rs546800204	INDEL	LRP1B	sequence_feature
2	141874677	rs559192815	INDEL	LRP1B	sequence_feature
2	141898780	rs114717007	SNP	LRP1B	sequence_feature
2	141900688	rs183674884	SNP	LRP1B	sequence_feature
2	141919923	rs140363562	SNP	LRP1B	sequence_feature
2	142028694	rs77918485	SNP	LRP1B	intron_variant
2	142067413	rs564843502	SNP	LRP1B	intron_variant
2	142215143	rs140519742	SNP	LRP1B	intron_variant
2	142484678	rs185266730	SNP	LRP1B	intron_variant
2	142530671	rs543218119	INDEL	LRP1B	intron_variant
2	142825384	rs578019054	SNP	LRP1B	intron_variant
2	142836030	rs558518857	SNP	LRP1B	intron_variant
2	142850249	rs565723707	SNP	LRP1B	intron_variant
2	150441551	rs13408154	SNP	AC144449.1	upstream_gene_variant
2	150441839	rs13400929	SNP	AC144449.1	upstream_gene_variant
2	150444768	rs6759041	SNP	MMADHC	upstream_gene_variant
2	150445573	rs543146461	SNP	MMADHC	upstream_gene_variant
2	150448223	rs13433001	SNP	MMADHC	upstream_gene_variant
2	150452050	rs190616875	SNP	AC144449.1	intron_variant
2	150469360	rs13424699	SNP	RNU6-601P	upstream_gene_variant
2	150487334	rs540475256	SNP	AC144449.1	intron_variant
2	150498924	rs7594675	SNP	AC144449.1	intron_variant
2	150509388	rs6734346	SNP	AC144449.1	intron_variant
2	150511592	rs4667409	SNP	AC144449.1	intron_variant
2	150517126	rs711889	SNP	AC144449.1	intron_variant
2	150526387	rs7585338	SNP	AC144449.1	intron_variant
2	150527483	rs848233	SNP	AC144449.1	intron_variant
2	150529613	rs1100183	SNP	AC144449.1	intron_variant
2	150536439	rs848234	SNP	AC144449.1	intron_variant
2	150539940	rs75569909	INDEL	AC144449.1	intron_variant
2	150540861	rs711888	SNP	AC144449.1	intron_variant
2	150544296	rs848221	SNP	AC144449.1	intron_variant
2	150547021	rs1724813	SNP	AC144449.1	intron_variant
2	150552529	rs711887	SNP	AC144449.1	intron_variant
2	150556664	rs848225	SNP	AC144449.1	intron_variant
2	150563334	rs56339453	INDEL	AC144449.1	intron_variant
2	150573718	rs848247	SNP	AC144449.1	intron_variant
2	150582128	rs528800582	SNP	AC144449.1	intron_variant
2	150608566	rs77927596	SNP	AC144449.1	intron_variant
2	150608633	rs10187362	SNP	AC144449.1	intron_variant
2	150608870	rs2067654	SNP	AC144449.1	intron_variant
2	150611360	rs144229139	INDEL	AC144449.1	intron_variant
2	150611596	rs13398510	SNP	AC144449.1	intron_variant
2	150611876	rs13417012	SNP	AC144449.1	intron_variant
2	150612543	rs76606188	SNP	AC144449.1	intron_variant
2	150613108	rs62188880	SNP	AC144449.1	intron_variant
2	150613263	rs13402793	SNP	AC144449.1	intron_variant
2	150614077	rs2377144	SNP	AC144449.1	intron_variant
2	150615928	rs28435077	SNP	AC144449.1	intron_variant
2	150616331	rs6761250	SNP	AC144449.1	intron_variant
2	150617712	rs13420224	SNP	AC144449.1	intron_variant
2	150617811	rs28804538	SNP	AC144449.1	intron_variant
2	150617861	rs28763749	SNP	AC144449.1	intron_variant
2	150618211	rs35989202	INDEL	AC144449.1	intron_variant
2	150619391	rs79655137	SNP	AC007364.1	downstream_gene_variant
2	150619604	rs6714906	SNP	AC007364.1	downstream_gene_variant
2	150619871	rs4299307	SNP	AC007364.1	downstream_gene_variant
2	150620115	rs6709733	SNP	AC007364.1	downstream_gene_variant
2	150621858	rs10209469	SNP	AC007364.1	downstream_gene_variant
2	150622879	rs77674002	SNP	AC007364.1	downstream_gene_variant
2	150625385	rs13427079	SNP	AC144449.1	intron_variant
2	150627480	rs28469398	SNP	AC144449.1	intron_variant
2	150630482	rs13404323	SNP	AC144449.1	intron_variant
2	150632581	rs28619322	SNP	AC144449.1	intron_variant
2	150633312	rs75304759	SNP	AC144449.1	intron_variant
2	150634082	rs10180335	SNP	AC144449.1	intron_variant
2	150634218	rs67286835	INDEL	AC144449.1	intron_variant
2	150634785	rs75281051	SNP	AC144449.1	intron_variant
2	150634803	rs79308385	SNP	AC144449.1	intron_variant
2	150635513	rs1608978	SNP	AC144449.1	intron_variant
2	150635979	rs1608979	SNP	AC144449.1	intron_variant
2	150636146	rs61248812	SNP	AC144449.1	intron_variant
2	150636204	rs60416485	SNP	AC144449.1	intron_variant
2	150636392	rs58777996	SNP	AC144449.1	intron_variant
2	150636703	rs151063079	SNP	AC144449.1	intron_variant
2	150639969	rs6757011	SNP	AC144449.1	intron_variant
2	150639976	rs13420706	SNP	AC144449.1	intron_variant
2	150641674	rs143663056	INDEL	AC144449.1	intron_variant
2	150641811	rs80253771	SNP	AC144449.1	intron_variant
2	150642025	rs74454081	SNP	AC144449.1	intron_variant
2	150644933	rs10490078	SNP	AC144449.1	intron_variant
2	150645312	rs7570967	SNP	AC144449.1	intron_variant
2	150645606	rs144825846	INDEL	AC144449.1	intron_variant
2	150646233	rs10202836	SNP	AC144449.1	intron_variant
2	150646454	rs28367905	SNP	AC144449.1	intron_variant
2	150646492	rs28464532	SNP	AC144449.1	intron_variant
2	150647148	rs376845502	SNP	AC144449.1	intron_variant
2	150647729	rs9711929	SNP	AC144449.1	intron_variant
2	150648881	rs10172906	SNP	AC144449.1	intron_variant
2	150649071	rs10203335	SNP	AC144449.1	intron_variant
2	150649118	rs10170228	SNP	AC144449.1	intron_variant
2	150649472	rs4344895	SNP	AC144449.1	intron_variant
2	150649901	rs2177890	SNP	AC144449.1	intron_variant
2	150650130	rs13391921	SNP	AC144449.1	intron_variant
2	150650414	rs150776664	SNP	AC144449.1	intron_variant
2	150651060	rs4275996	SNP	AC144449.1	intron_variant
2	150651451	rs7607832	SNP	AC144449.1	intron_variant
2	150651470	rs7557582	SNP	AC144449.1	intron_variant
2	150651484	rs7557585	SNP	AC144449.1	intron_variant
2	150651492	rs7567960	SNP	AC144449.1	intron_variant
2	150653075	rs13429470	SNP	AC144449.1	intron_variant
2	150653495	rs13384127	SNP	AC144449.1	intron_variant
2	150656823	rs6716320	SNP	AC144449.1	intron_variant
2	150656978	rs141881731	SNP	AC144449.1	intron_variant
2	150658044	rs6729859	SNP	AC144449.1	intron_variant
2	150658300	rs6720930	SNP	AC144449.1	intron_variant
2	150658335	rs6720946	SNP	AC144449.1	intron_variant
2	150658775	rs142540095	INDEL	AC144449.1	intron_variant
2	150658997	rs10171825	SNP	AC144449.1	intron_variant
2	150659533	rs56761977	SNP	AC144449.1	intron_variant
2	150659940	rs13403596	SNP	AC144449.1	intron_variant
2	150660010	rs13411918	SNP	AC144449.1	intron_variant
2	150660498	rs10192616	SNP	AC144449.1	intron_variant
2	150661514	rs67148235	INDEL	AC144449.1	intron_variant
2	150664213	rs10185024	SNP	AC144449.1	intron_variant
2	150664540	rs10497044	SNP	AC144449.1	intron_variant
2	150665011	rs16827492	SNP	AC144449.1	intron_variant
2	150666392	rs74424806	SNP	AC144449.1	intron_variant
2	150666556	rs16827494	SNP	AC144449.1	intron_variant
2	150667353	rs75981787	SNP	AC144449.1	intron_variant
2	150667789	rs115132436	SNP	AC144449.1	intron_variant
2	150667976	rs141110214	SNP	AC144449.1	intron_variant
2	150668500	rs10194013	SNP	AC007364.1	downstream_gene_variant
2	150668782	rs10201238	SNP	AC007364.1	downstream_gene_variant
2	150669291	rs147935795	INDEL	AC007364.1	downstream_gene_variant
2	150670344	rs13429187	SNP	AC007364.1	downstream_gene_variant
2	150672737	rs574729927	SNP	AC007364.1	downstream_gene_variant
2	150673678	rs10186181	SNP	AC144449.1	intron_variant
2	150676425	rs28656398	SNP	AC144449.1	intron_variant
2	150676773	rs184163164	SNP	AC144449.1	intron_variant
2	150677030	rs115529209	SNP	AC144449.1	intron_variant
2	150678145	rs545154231	SNP	AC144449.1	intron_variant
2	150678214	rs575473320	SNP	AC144449.1	intron_variant
2	150678953	rs28697087	SNP	AC144449.1	intron_variant
2	150679369	rs114337494	SNP	AC144449.1	intron_variant
2	150684951	rs60415263	SNP	AC144449.1	intron_variant
2	150704941	rs544715006	SNP	AC144449.1	downstream_gene_variant
2	150713118	rs114556359	SNP	AC007364.1	intron_variant
2	150717488	rs150671407	SNP	AC007364.1	upstream_gene_variant
2	150718294	rs116470859	SNP	AC007364.1	upstream_gene_variant
2	150719095	rs149985238	SNP	AC007364.1	upstream_gene_variant
2	153199435	rs2345902	SNP	FMNL2	intron_variant
2	153203536	rs13029234	SNP	FMNL2	intron_variant
2	153204838	rs35937195	SNP	FMNL2	intron_variant
2	153204954	rs35403838	SNP	FMNL2	intron_variant
2	153205038	rs34424354	SNP	FMNL2	intron_variant
2	153206236	rs73970604	SNP	FMNL2	intron_variant
2	153206434	rs4664101	SNP	FMNL2	intron_variant
2	153206764	rs13004494	SNP	FMNL2	intron_variant
2	153207397	rs7602756	SNP	FMNL2	intron_variant
2	153207603	rs7602975	SNP	FMNL2	intron_variant
2	153207958	rs4664571	SNP	FMNL2	intron_variant
2	153208493	rs16830964	SNP	FMNL2	intron_variant
2	153209230	rs568162968	SNP	FMNL2	intron_variant
2	153210849	rs36013532	INDEL	FMNL2	intron_variant
2	153210891	rs72281563	INDEL	FMNL2	intron_variant
2	153210958	rs34581620	SNP	FMNL2	intron_variant
2	153211868	rs10497100	SNP	FMNL2	intron_variant
2	153212316	rs7588008	SNP	FMNL2	intron_variant
2	153212803	rs10931062	SNP	FMNL2	intron_variant
2	153214164	rs35589946	SNP	FMNL2	intron_variant
2	153214675	rs34756765	INDEL	FMNL2	intron_variant
2	153214997	rs12185697	SNP	FMNL2	intron_variant
2	153215488	rs72147059	INDEL	FMNL2	intron_variant
2	153216955	rs7606289	SNP	FMNL2	intron_variant
2	153217011	rs7606397	SNP	FMNL2	intron_variant
2	153217418	rs16830971	SNP	FMNL2	intron_variant
2	153217682	rs73967829	SNP	FMNL2	intron_variant
2	153217808	rs16830977	SNP	FMNL2	intron_variant
2	153217858	rs73967831	SNP	FMNL2	intron_variant
2	153218479	rs13023506	SNP	FMNL2	intron_variant
2	153218482	rs13023659	SNP	FMNL2	intron_variant
2	153220086	rs12992391	SNP	FMNL2	intron_variant
2	153220689	rs7573890	SNP	FMNL2	intron_variant
2	153220856	rs4664104	SNP	FMNL2	intron_variant
2	153221287	rs4664574	SNP	FMNL2	intron_variant
2	153221511	rs57720755	SNP	FMNL2	intron_variant
2	153221909	rs146787289	INDEL	FMNL2	intron_variant
2	153222841	rs138706800	SNP	FMNL2	intron_variant
2	153224583	rs4664575	SNP	FMNL2	intron_variant
2	153225446	rs34480590	SNP	FMNL2	intron_variant
2	153226692	rs13022422	SNP	FMNL2	intron_variant
2	153227932	rs7574699	SNP	FMNL2	intron_variant
2	153228738	rs12986786	SNP	FMNL2	intron_variant
2	153229872	rs35771051	SNP	FMNL2	intron_variant
2	153231311	rs16831007	SNP	FMNL2	intron_variant
2	153232410	rs67718691	SNP	FMNL2	intron_variant
2	153237345	rs16831018	SNP	FMNL2	intron_variant
2	153239526	rs76403897	SNP	FMNL2	intron_variant
2	153241893	rs141049527	INDEL	AC012066.1	upstream_gene_variant
2	153242930	rs16831031	SNP	AC012066.1	upstream_gene_variant
2	153243926	rs10460316	SNP	AC012066.1	upstream_gene_variant
2	153244932	rs77905883	SNP	AC012066.1	upstream_gene_variant
2	153245081	rs111804625	SNP	AC012066.1	upstream_gene_variant
2	153245121	rs4664576	SNP	AC012066.1	upstream_gene_variant
2	153245544	rs16831034	SNP	AC012066.1	upstream_gene_variant
2	153246215	rs4664107	SNP	AC012066.1	upstream_gene_variant
2	153246995	rs111529407	SNP	FMNL2	intron_variant
2	153248346	rs16831043	SNP	AC012066.1	downstream_gene_variant
2	153248729	rs4233659	SNP	AC012066.1	downstream_gene_variant
2	153248843	rs12105483	SNP	AC012066.1	downstream_gene_variant
2	153252278	rs78254888	SNP	FMNL2	intron_variant
2	153252435	rs113812707	SNP	FMNL2	intron_variant
2	153252815	rs78691655	SNP	FMNL2	intron_variant
2	153253359	rs6741664	SNP	FMNL2	intron_variant
2	153253445	rs2345875	SNP	FMNL2	intron_variant
2	153255770	rs11884490	SNP	FMNL2	intron_variant
2	153256281	rs2346200	SNP	FMNL2	intron_variant
2	153258512	rs60292351	SNP	FMNL2	intron_variant
2	153259513	rs4538152	SNP	FMNL2	intron_variant
2	153263351	rs6718337	SNP	FMNL2	intron_variant
2	153263353	rs77344232	SNP	FMNL2	intron_variant
2	153263839	rs10186650	SNP	FMNL2	intron_variant
2	153264615	rs76519354	SNP	FMNL2	intron_variant
2	153265291	rs7576568	SNP	FMNL2	intron_variant
2	153265321	rs4664580	SNP	FMNL2	intron_variant
2	153265338	rs4664581	SNP	FMNL2	intron_variant
2	153266604	rs73967988	SNP	FMNL2	intron_variant
2	153268611	rs6751778	SNP	FMNL2	intron_variant
2	153269156	rs67223391	INDEL	FMNL2	intron_variant
2	153270227	rs80241028	SNP	FMNL2	intron_variant
2	153271682	rs11325472	INDEL	FMNL2	intron_variant
2	153273376	rs60433007	SNP	FMNL2	intron_variant
2	153273442	rs114975195	SNP	FMNL2	intron_variant
2	153274762	rs11897348	SNP	FMNL2	intron_variant
2	153275316	rs9917302	SNP	FMNL2	intron_variant
2	153275574	rs58710591	SNP	FMNL2	intron_variant
2	153280844	rs60280470	SNP	FMNL2	intron_variant
2	153285022	rs78394891	SNP	FMNL2	intron_variant
2	153294434	rs4664108	SNP	FMNL2	intron_variant
2	174220856	rs147884651	INDEL	CDCA7	upstream_gene_variant
2	174225566	rs67352963	INDEL	AC092573.2	upstream_gene_variant
2	174228496	rs78763949	SNP	CDCA7	intron_variant
2	174233064	rs78652913	SNP	CDCA7	3_prime_UTR_variant
2	204569717	rs3181094	SNP	CD28	upstream_gene_variant
2	204570000	rs1879877	SNP	CD28	upstream_gene_variant
2	204575951	rs1181388	SNP	CD28	intron_variant
2	204576923	rs3835894	INDEL	CD28	intron_variant
2	204582623	rs4673259	SNP	CD28	intron_variant
2	204584456	rs4675360	SNP	CD28	intron_variant
2	204584759	rs3769684	SNP	CD28	intron_variant
2	204585956	rs55730955	SNP	CD28	intron_variant
2	204590008	rs4675362	SNP	CD28	intron_variant
2	204590212	rs11374410	INDEL	CD28	intron_variant
2	204590658	rs2013278	SNP	CD28	intron_variant
2	204594512	rs3116496	SNP	CD28	intron_variant
2	204600457	rs45620941	SNP	CD28	3_prime_UTR_variant
2	204601910	rs3181113	SNP	CD28	3_prime_UTR_variant
2	204602153	rs55634483	INDEL	CD28	3_prime_UTR_variant
2	204602211	rs5837873	INDEL	CD28	3_prime_UTR_variant
2	204603769	rs75535961	SNP	CD28	downstream_gene_variant
2	204604199	rs34572253	INDEL	CD28	downstream_gene_variant
2	204604603	rs12468949	SNP	CD28	downstream_gene_variant
2	204605029	rs62183988	SNP	CD28	downstream_gene_variant
2	204605288	rs4675364	SNP	CD28	downstream_gene_variant
2	204605343	rs17449312	SNP	CD28	downstream_gene_variant
2	204605455	rs4675365	SNP	CD28	downstream_gene_variant
2	204605487	rs4673260	SNP	CD28	downstream_gene_variant
2	204606215	rs6728441	SNP	CD28	downstream_gene_variant
2	204606632	rs13035157	SNP	CD28	downstream_gene_variant
2	204606774	rs716611	SNP	CD28	downstream_gene_variant
2	204608177	rs11681201	SNP	CD28	downstream_gene_variant
2	204729153	rs231770	SNP	CTLA4	upstream_gene_variant
2	204729795	rs1427680	SNP	CTLA4	upstream_gene_variant
2	204730465	rs736611	SNP	CTLA4	upstream_gene_variant
2	204730901	rs11571315	SNP	CTLA4	upstream_gene_variant
2	204731005	rs4553808	SNP	CTLA4	upstream_gene_variant
2	204731089	rs11571316	SNP	CTLA4	upstream_gene_variant
2	204731188	rs62182595	SNP	CTLA4	upstream_gene_variant
2	204731519	rs16840252	SNP	CTLA4	upstream_gene_variant
2	204733588	rs231777	SNP	CTLA4	upstream_gene_variant
2	204734487	rs231779	SNP	CTLA4	upstream_gene_variant
2	204738919	rs3087243	SNP	CTLA4	downstream_gene_variant
2	204738938	rs11571319	SNP	CTLA4	downstream_gene_variant
2	204739781	rs231723	SNP	CTLA4	downstream_gene_variant
2	204739823	rs231724	SNP	CTLA4	downstream_gene_variant
2	204740171	rs10197010	SNP	CTLA4	downstream_gene_variant
2	204740446	rs2307982	INDEL	CTLA4	downstream_gene_variant
2	204740675	rs231725	SNP	CTLA4	downstream_gene_variant
2	204740866	rs231726	SNP	CTLA4	downstream_gene_variant
2	204741166	rs1427676	SNP	CTLA4	downstream_gene_variant
2	204741550	rs231727	SNP	CTLA4	downstream_gene_variant
2	204742934	rs11571302	SNP	CTLA4	downstream_gene_variant
2	204743409	rs7565213	SNP	CTLA4	downstream_gene_variant
2	209126515	rs57931686	SNP	PIKFYVE	upstream_gene_variant
2	209126675	rs149215466	SNP	PIKFYVE	upstream_gene_variant
2	209128591	rs13006293	SNP	PIKFYVE	upstream_gene_variant
2	209128814	rs13392540	SNP	PIKFYVE	upstream_gene_variant
2	209129009	rs56154808	SNP	PIKFYVE	upstream_gene_variant
2	209129464	rs13393025	SNP	PIKFYVE	upstream_gene_variant
2	209130936	rs112184189	SNP	PIKFYVE	upstream_gene_variant
2	209130965	rs56889195	INDEL	PIKFYVE	upstream_gene_variant
2	209131368	rs2363463	SNP	IDH1	upstream_gene_variant
2	209131638	rs73983727	SNP	IDH1	upstream_gene_variant
2	209131645	rs2885785	SNP	IDH1	upstream_gene_variant
2	209132118	rs12185547	SNP	IDH1	upstream_gene_variant
2	209133048	rs2028146	SNP	IDH1	upstream_gene_variant
2	209134025	rs7564882	SNP	IDH1	TF_binding_site_variant
2	209134035	rs7605498	SNP	IDH1	TF_binding_site_variant
2	209134865	rs13394932	SNP	AC016697.2	upstream_gene_variant
2	209136928	rs6754478	SNP	AC016697.2	upstream_gene_variant
2	209137451	rs111717875	SNP	AC016697.2	upstream_gene_variant
2	209137518	rs533758485	INDEL	AC016697.2	upstream_gene_variant
2	209137612	rs7576852	SNP	AC016697.2	upstream_gene_variant
2	209138121	rs4673386	SNP	AC016697.2	upstream_gene_variant
2	209138946	rs6705163	SNP	AC016697.2	upstream_gene_variant
2	209140045	rs2044457	SNP	PIKFYVE	intron_variant
2	209141091	rs2043720	SNP	PIKFYVE	intron_variant
2	209143018	rs55855383	INDEL	PIKFYVE	intron_variant
2	209143170	rs79148532	SNP	PIKFYVE	intron_variant
2	209143314	rs1838794	SNP	PIKFYVE	intron_variant
2	209143336	rs1838795	SNP	PIKFYVE	intron_variant
2	209144430	rs72095071	INDEL	PIKFYVE	intron_variant
2	209146003	rs12478198	SNP	PIKFYVE	intron_variant
2	209146121	rs12465862	SNP	PIKFYVE	intron_variant
2	209146735	rs1446320	SNP	PIKFYVE	intron_variant
2	209147001	rs1446321	SNP	PIKFYVE	intron_variant
2	209147048	rs1838796	SNP	PIKFYVE	intron_variant
2	209147459	rs4675745	SNP	PIKFYVE	intron_variant
2	209147520	rs116344469	SNP	PIKFYVE	intron_variant
2	209148338	rs4673387	SNP	PIKFYVE	intron_variant
2	209148365	rs4673388	SNP	PIKFYVE	intron_variant
2	209148482	rs142040301	INDEL	PIKFYVE	intron_variant
2	209148489	rs188605011	SNP	PIKFYVE	intron_variant
2	209148639	rs4673389	SNP	PIKFYVE	intron_variant
2	209148777	rs4675747	SNP	PIKFYVE	intron_variant
2	209149923	rs2028877	SNP	PIKFYVE	intron_variant
2	209150978	rs2363465	SNP	PIKFYVE	downstream_gene_variant
2	209151075	rs2363466	SNP	PIKFYVE	downstream_gene_variant
2	209151727	rs10173938	SNP	PIKFYVE	downstream_gene_variant
2	209151800	rs10197958	SNP	PIKFYVE	downstream_gene_variant
2	209151818	rs145308935	INDEL	PIKFYVE	downstream_gene_variant
2	209152287	rs111275333	SNP	PIKFYVE	downstream_gene_variant
2	209152664	rs5838114	INDEL	PIKFYVE	downstream_gene_variant
2	209153256	rs4673390	SNP	PIKFYVE	downstream_gene_variant
2	209153986	rs4673391	SNP	PIKFYVE	downstream_gene_variant
2	209154124	rs4673392	SNP	PIKFYVE	downstream_gene_variant
2	209154130	rs148796123	INDEL	PIKFYVE	downstream_gene_variant
2	209154405	rs4499359	SNP	PIKFYVE	downstream_gene_variant
2	209154585	rs11677618	SNP	PIKFYVE	downstream_gene_variant
2	209154594	rs12694105	SNP	PIKFYVE	downstream_gene_variant
2	209155139	rs10208004	SNP	PIKFYVE	downstream_gene_variant
2	209155208	rs1584200	SNP	PIKFYVE	downstream_gene_variant
2	209155965	rs2885786	SNP	PIKFYVE	intron_variant
2	209156071	rs12479282	SNP	PIKFYVE	intron_variant
2	209156305	rs4673393	SNP	PIKFYVE	intron_variant
2	209156442	rs6711933	SNP	PIKFYVE	intron_variant
2	209157101	rs6435441	SNP	PIKFYVE	intron_variant
2	209158127	rs10171006	SNP	PIKFYVE	intron_variant
2	209158310	rs111340581	SNP	PIKFYVE	intron_variant
2	209158342	rs1900239	SNP	PIKFYVE	intron_variant
2	209159305	rs10932256	SNP	PIKFYVE	upstream_gene_variant
2	209159769	rs532798974	INDEL	PIKFYVE	upstream_gene_variant
[truncated: 8,133 more rows]

## Sheet: Table S6
Table S6. Missense variants not predicted to be deleterious in linkage disequilibrium with asthma-associated variants.
1000 Genomes Project Variant			Asthma Variant
ID	Gene	Annotation	ID(s)
rs12484731	BCR	missense	rs9620247
rs35537221	BCR	missense	rs9620247
rs2076523	BTNL2	missense	rs9268516
rs28362680	BTNL2	missense	rs3129890
rs1003878	C6orf10	missense	rs3129943
rs2302006	CCL24	missense	rs2302005
rs73195662	CDHR3	missense	rs6967330
rs546626089	CDSN	missense	rs1800629
rs12026825	CHIA	missense	rs3806448
rs2256721	CHIA	missense	rs2282290
rs1106639	D2HGDH	missense	rs34290285
rs56030650	GSDMA	missense	rs3894194
rs1042178	HLA-DPA1	missense	rs987870
rs1042190	HLA-DPA1	missense	rs987870
rs1126542	HLA-DPA1	missense	rs987870
rs1126769	HLA-DPA1	missense	rs987870
rs2308911	HLA-DPA1	missense	rs987870
rs2308912	HLA-DPA1	missense	rs987870
rs2308930	HLA-DPA1	missense	rs987870
rs1126504	HLA-DPB1	missense	rs987870
rs1126509	HLA-DPB1	missense	rs987870
rs1047989	HLA-DQA1	missense	rs9272346, rs9273373, rs3104367
rs1142335	HLA-DQA1	missense	rs9273373, rs3104367, rs9272346
rs527759771	HLA-DQA1	missense	rs9273373, rs3104367
rs9272793	HLA-DQA1	missense	rs3104367, rs9272346, rs9273373
rs1063323	HLA-DQB1	missense	rs3104367, rs9272346, rs9273373
rs1140342	HLA-DQB1	missense	rs3104367, rs9272346, rs9273373
rs1140343	HLA-DQB1	missense	rs3104367, rs9272346, rs9273373
rs281874783	HLA-DQB1	missense	rs7775228
rs9274390	HLA-DQB1	missense	rs7775228
rs7192	HLA-DRA	missense	rs3129890
rs20541	IL13	missense	rs1295686
rs10192036	IL1RL1	missense	rs9807989, rs3771166, rs3771180, rs13408661, rs10197862
rs10192157	IL1RL1	missense	rs9807989, rs3771166, rs3771180, rs13408661, rs10197862
rs10204137	IL1RL1	missense	rs9807989, rs3771166, rs3771180, rs13408661, rs10197862
rs10206753	IL1RL1	missense	rs9807989, rs3771166, rs3771180, rs13408661, rs10197862
rs1041973	IL1RL1	missense	rs3771180, rs13408661
rs4988956	IL1RL1	missense	rs9807989, rs3771166, rs3771180, rs13408661, rs10197862
rs2228145	IL6R	missense	rs4129267
rs1152888	IRAK3	missense	rs1152908
rs2105117	LCE5A	missense	rs4845783
rs2229094	LTA	missense	rs1799964
rs324981	NPSR1	missense	rs324396
rs1529979	PIKFYVE	missense	rs4673397
rs893253	PIKFYVE	missense	rs4673397
rs893254	PIKFYVE	missense	rs4673397
rs11949577	PLEKHG4B	missense	rs62344088
rs12516846	PLEKHG4B	missense	rs62344088
rs9263726	PSORS1C1	missense	rs1800629
rs2303063	SPINK5	missense	rs2303064
rs2303070	SPINK5	missense	rs2303064
rs34482796	SPINK5	missense	rs2303064
rs6892205	SPINK5	missense	rs2303064
rs1800470	TGFB1	missense	rs1800469, rs7258445
rs5743845	TLR9	missense	rs5743836
rs7528153	VAV3	missense	rs7521681
rs11557467	ZPBP2	missense	rs11655198, rs907092, rs4795397, rs2305480, rs62067034, rs11078927, rs2290400, rs7216389, rs4794820, rs12450323

## Sheet: Table S7
Table S7. eQTLs within asthma-associated variants.
eQTL	Affected Gene(s)	Tissue	Affected Binding Motif(s)
rs4815617	CDC25B	Monocytes	ZF5
rs9272346	HLA-DRB1, HLA-DRA, HLA-DQB1, HLA-DQA1, AOAH*, HLA-DRB5, LIMS1*, LOC646686	Monocytes, Lymphoblastoid	LF-A1
rs1800469	B9D2	Lymphoblastoid	COUPTF
rs6957	CIC	Lymphoblastoid	GATA-2
rs7775228	HLA-DQB1, HLA-DRB6	Monocytes, Lymphoblastoid	RFX1
rs2069832	NUPL2	Lymphoblastoid	NERF1a
rs1800629	AIF1	Lymphoblastoid	SP1
Definition of abbreviations: eQTL = expression quantitative trait locus
*Trans eQTL effect
